# Supplementary material for: 5-(3,4-Dimeth­oxy­benzyl­idene)-1,3-dimethyl-1,3-diazinane-2,4,6-trione
Source: Acta Crystallogr Sect E Struct Rep Online. 2011 Dec 21;68(Pt 1):o179. doi: 10.1107/S1600536811052986 (PMC3254518; doi:10.1107/S1600536811052986)
Supplement: Supplementary file 1 [file e-68-0o179-sup1.cif]

##############################################################################
#                                                                            #
# This CIF contains the data in a paper accepted for publication in          #
# Acta Crystallographica Section E. It conforms to the requirements of       #
# Notes for Authors for Acta Crystallographica Section E, and has been       #
# peer reviewed under the auspices of the IUCr Commission on Journals.       #
#                                                                            #
# Full details of the Crystallographic Information File format               #
# are given in the paper "The Crystallographic Information File (CIF):       #
# a New Standard Archive File for Crystallography" by S. R. Hall, F. H.      #
# Allen and I. D. Brown [Acta Cryst. (1991), A47, 655-685].                  #
#                                                                            #
# The current version of the core CIF dictionary is obtainable from          #
# ftp://ftp.iucr.org/pub/cif_core.dic.                                       #
#                                                                            #
# Software is freely available for graphical display of the structure(s)     #
# in this CIF. For information consult the CIF software page                 #
# http://www.iucr.org/resources/cif/software.                                #
#                                                                            #
# This file may be used for bona fide research purposes within the           #
# scientific community so long as proper attribution is given to the journal # 
# article from which it was obtained.                                        #
#                                                                            #
##############################################################################
data_global
_audit_creation_method     'WinGX routine CIF_UPDATE'
_audit_conform_dict_name     cif_core.dic
_audit_conform_dict_version     2.4
_journal_data_validation_number     ?
_journal_date_recd_electronic     2011-11-21
_journal_date_accepted     2011-12-08
_journal_name_full     'Acta Crystallographica, Section E'
_journal_year     2012
_journal_volume     68
_journal_issue      1
_journal_page_first     o179
_journal_page_last     o179
_journal_paper_category     QO
_journal_paper_doi     10.1107/S1600536811052986
_journal_coeditor_code     LD2039
_publ_contact_author_name     'Muller, Theunis. J.'
_publ_contact_author_address
;
Department of Chemistry
University of the Free State
PO Box 339
Bloemfontein 9300
South Africa
;
_publ_contact_author_email     'muller.theunis@gmail.com'
_publ_contact_author_fax     '+27-51-4446384'
_publ_contact_author_phone     '+27-51-401-7035'
_publ_section_title
;
5-(3,4-Dimethoxybenzylidene)-1,3-dimethyl-1,3-diazinane-2,4,6-trione
;
loop_
    _publ_author_name
    _publ_author_address
    'Gohain, Mukut'
;
Department of Chemistry
University of the Free State
PO Box 339
Bloemfontein 9300
South Africa
;
    'Muller, Theunis J.'
;
Department of Chemistry
University of the Free State
PO Box 339
Bloemfontein 9300
South Africa
;
    'Bezuidenhoudt, Barend C. B.'
;
Department of Chemistry
University of the Free State
PO Box 339
Bloemfontein 9300
South Africa
;
data_I
_audit_creation_method     'WinGX routine CIF_UPDATE'
_chemical_name_systematic
;
5-(3,4-Dimethoxybenzylidene)-1,3-dimethyl-1,3-diazinane-2,4,6-trione
;
_chemical_formula_moiety     'C15 H16 N2 O5'
_chemical_formula_sum     'C15 H16 N2 O5'
_chemical_formula_iupac     'C15 H16 N2 O5'
_chemical_formula_weight     304.3
_symmetry_cell_setting     triclinic
_symmetry_space_group_name_H-M     'P -1'
_symmetry_space_group_name_Hall     '-P 1'
loop_
    _symmetry_equiv_pos_as_xyz
    'x, y, z'
    '-x, -y, -z'
_cell_length_a     7.3086(2)
_cell_length_b     8.4033(3)
_cell_length_c     11.8705(5)
_cell_angle_alpha     82.5685(18)
_cell_angle_beta     77.6686(17)
_cell_angle_gamma     71.1469(15)
_cell_volume     672.58(4)
_cell_formula_units_Z     2
_cell_measurement_reflns_used     3146
_cell_measurement_theta_min     2.57
_cell_measurement_theta_max     28.24
_cell_measurement_temperature     100(2)
_exptl_crystal_description     Plate
_exptl_crystal_colour     yellow
_exptl_crystal_size_max     0.154
_exptl_crystal_size_mid     0.115
_exptl_crystal_size_min     0.055
_exptl_crystal_density_diffrn     1.508
_exptl_crystal_density_method     'not measured'
_exptl_crystal_F_000     320
_exptl_absorpt_coefficient_mu     0.114
_exptl_absorpt_correction_type     multi-scan
_exptl_absorpt_process_details     '(SADABS; Bruker, 2008)'
_exptl_absorpt_correction_T_min     0.984
_exptl_absorpt_correction_T_max     0.994
_exptl_special_details
;
The intensity data was collected on a Bruker X8 ApexII 4 K Kappa CCD
diffractometer using an exposure time of 15 s/frame. A total of 1821 frames
were collected with a frame width of 0.5\% covering up to \q = 28.18\% with
99.7% completeness accomplished.
;
_diffrn_ambient_temperature     100(2)
_diffrn_radiation_type     MoK\a
_diffrn_radiation_wavelength     0.71073
_diffrn_radiation_monochromator     graphite
_diffrn_measurement_device_type     'Bruker APEXII CCD'
_diffrn_measurement_method     '\f and \w scans'
_diffrn_reflns_number     12172
_diffrn_reflns_av_R_equivalents     0.0322
_diffrn_reflns_theta_min     3.18
_diffrn_reflns_theta_max     28
_diffrn_reflns_theta_full     28
_diffrn_measured_fraction_theta_max     0.994
_diffrn_measured_fraction_theta_full     0.994
_diffrn_reflns_limit_h_min     -9
_diffrn_reflns_limit_h_max     9
_diffrn_reflns_limit_k_min     -11
_diffrn_reflns_limit_k_max     11
_diffrn_reflns_limit_l_min     -15
_diffrn_reflns_limit_l_max     15
_refine_special_details
;
Refinement of <i>F</i>^2^ against ALL reflections. The weighted <i>R</i>-factor
<i>wR</i> and goodness of fit <i>S</i> are based on <i>F</i>^2^, conventional
<i>R</i>-factors <i>R</i> are based on <i>F</i>, with <i>F</i> set to zero for
negative <i>F</i>^2^. The threshold expression of <i>F</i>^2^ >
2\s(<i>F</i>^2^) is used only for calculating <i>R</i>-factors(gt) <i>etc</i>.
and is not relevant to the choice of reflections for refinement.
<i>R</i>-factors based on <i>F</i>^2^ are statistically about twice as large
as those based on <i>F</i>, and <i>R</i>- factors based on ALL data will be
even larger.
;
_reflns_number_total     3233
_reflns_number_gt     2478
_reflns_threshold_expression     >2\s(I)
_refine_ls_structure_factor_coef     Fsqd
_refine_ls_matrix_type     full
_refine_ls_R_factor_all     0.0584
_refine_ls_R_factor_gt     0.0422
_refine_ls_wR_factor_ref     0.1132
_refine_ls_goodness_of_fit_ref     1.048
_refine_ls_restrained_S_all     1.048
_refine_ls_number_reflns     3233
_refine_ls_number_parameters     203
_refine_ls_number_restraints     0
_refine_ls_hydrogen_treatment     constr
_refine_ls_weighting_scheme     calc
_refine_ls_weighting_details
         'calc w=1/[\s^2^(Fo^2^)+(0.0512P)^2^+0.2390P] where P=(Fo^2^+2Fc^2^)/3'
_atom_sites_solution_hydrogens     geom
_atom_sites_solution_primary     direct
_atom_sites_solution_secondary     difmap
_refine_ls_shift/su_max     0.003
_refine_ls_shift/su_mean     0
_refine_diff_density_max     0.32
_refine_diff_density_min     -0.297
_refine_ls_extinction_method     none
loop_
    _atom_type_symbol
    _atom_type_description
    _atom_type_scat_dispersion_real
    _atom_type_scat_dispersion_imag
    _atom_type_scat_source
    C C 0.0033 0.0016 'International Tables Vol C Tables 4.2.6.8 and 6.1.1.4'
    H H 0 0 'International Tables Vol C Tables 4.2.6.8 and 6.1.1.4'
    N N 0.0061 0.0033 'International Tables Vol C Tables 4.2.6.8 and 6.1.1.4'
    O O 0.0106 0.006 'International Tables Vol C Tables 4.2.6.8 and 6.1.1.4'
_computing_data_collection     'APEX2 (Bruker, 2008)'
_computing_cell_refinement     'SAINT-Plus (Bruker, 2008)'
_computing_data_reduction     'SAINT-Plus (Bruker, 2008)'
_computing_structure_solution     'SHELXS97 (Sheldrick, 2008)'
_computing_structure_refinement     'SHELXL97 (Sheldrick, 2008)'
_computing_molecular_graphics     'DIAMOND (Brandenberg & Putz, 2005)'
_computing_publication_material     'WinGX (Farrugia, 1999)'
loop_
    _atom_site_type_symbol
    _atom_site_label
    _atom_site_fract_x
    _atom_site_fract_y
    _atom_site_fract_z
    _atom_site_U_iso_or_equiv
    _atom_site_adp_type
    _atom_site_calc_flag
    _atom_site_refinement_flags
    _atom_site_occupancy
    _atom_site_disorder_assembly
    _atom_site_disorder_group
    C C1 0.4027(2) 0.72599(19) 0.80997(12) 0.0160(3) Uani d . 1 . .
    C C2 0.5148(2) 0.43533(18) 0.75097(12) 0.0150(3) Uani d . 1 . .
    C C3 0.61438(19) 0.49161(18) 0.63713(12) 0.0135(3) Uani d . 1 . .
    C C4 0.59797(19) 0.67081(18) 0.61360(12) 0.0144(3) Uani d . 1 . .
    C C5 0.70824(19) 0.36478(18) 0.56448(12) 0.0139(3) Uani d . 1 . .
    H H5 0.6895 0.2635 0.5979 0.017 Uiso calc R 1 . .
    C C6 0.82904(19) 0.34247(18) 0.44990(12) 0.0138(3) Uani d . 1 . .
    C C7 0.89371(19) 0.46673(18) 0.37541(12) 0.0142(3) Uani d . 1 . .
    H H7 0.8572 0.576 0.3985 0.017 Uiso calc R 1 . .
    C C8 1.01025(19) 0.42763(18) 0.26903(12) 0.0138(3) Uani d . 1 . .
    C C9 1.06655(19) 0.26239(18) 0.23180(12) 0.0142(3) Uani d . 1 . .
    C C10 1.0028(2) 0.13956(18) 0.30414(12) 0.0160(3) Uani d . 1 . .
    H H10 1.0382 0.0306 0.2807 0.019 Uiso calc R 1 . .
    C C11 0.8865(2) 0.17974(18) 0.41127(12) 0.0155(3) Uani d . 1 . .
    H H11 0.8452 0.0963 0.459 0.019 Uiso calc R 1 . .
    C C12 0.4873(2) 0.95348(18) 0.68221(13) 0.0186(3) Uani d . 1 . .
    H H12A 0.3864 1.0081 0.6375 0.028 Uiso calc R 1 . .
    H H12B 0.6109 0.9644 0.6403 0.028 Uiso calc R 1 . .
    H H12C 0.4551 1.0052 0.7544 0.028 Uiso calc R 1 . .
    C C13 0.3059(2) 0.5045(2) 0.93915(13) 0.0215(3) Uani d . 1 . .
    H H13A 0.2832 0.5852 0.9949 0.032 Uiso calc R 1 . .
    H H13B 0.3826 0.396 0.9664 0.032 Uiso calc R 1 . .
    H H13C 0.1822 0.498 0.9283 0.032 Uiso calc R 1 . .
    C C14 0.9864(2) 0.71432(18) 0.21141(14) 0.0203(3) Uani d . 1 . .
    H H14A 0.8468 0.7402 0.2177 0.03 Uiso calc R 1 . .
    H H14B 1.0356 0.7815 0.1479 0.03 Uiso calc R 1 . .
    H H14C 1.0144 0.7384 0.2817 0.03 Uiso calc R 1 . .
    C C15 1.2176(2) 0.08217(19) 0.07552(14) 0.0215(3) Uani d . 1 . .
    H H15A 1.29 -0.0087 0.122 0.032 Uiso calc R 1 . .
    H H15B 1.2928 0.0848 -0.0012 0.032 Uiso calc R 1 . .
    H H15C 1.0949 0.0657 0.0724 0.032 Uiso calc R 1 . .
    N N1 0.41279(17) 0.55732(16) 0.82856(10) 0.0161(3) Uani d . 1 . .
    N N2 0.50181(17) 0.77434(15) 0.70439(10) 0.0151(3) Uani d . 1 . .
    O O5 1.18050(15) 0.23929(13) 0.12565(9) 0.0181(2) Uani d . 1 . .
    O O1 0.31031(16) 0.82697(14) 0.88192(9) 0.0229(3) Uani d . 1 . .
    O O2 0.51855(15) 0.28912(13) 0.77753(9) 0.0216(3) Uani d . 1 . .
    O O3 0.66023(15) 0.73491(13) 0.52101(9) 0.0210(3) Uani d . 1 . .
    O O4 1.07951(14) 0.53932(13) 0.19183(9) 0.0174(2) Uani d . 1 . .
loop_
    _atom_site_aniso_label
    _atom_site_aniso_U_11
    _atom_site_aniso_U_22
    _atom_site_aniso_U_33
    _atom_site_aniso_U_12
    _atom_site_aniso_U_13
    _atom_site_aniso_U_23
    C1 0.0140(6) 0.0205(8) 0.0140(7) -0.0057(6) -0.0022(5) -0.0026(6)
    C2 0.0151(6) 0.0175(7) 0.0130(7) -0.0061(6) -0.0020(5) -0.0008(6)
    C3 0.0134(6) 0.0152(7) 0.0116(7) -0.0049(5) -0.0022(5) 0.0006(5)
    C4 0.0129(6) 0.0161(7) 0.0135(7) -0.0035(5) -0.0013(5) -0.0022(6)
    C5 0.0138(6) 0.0149(7) 0.0135(7) -0.0058(5) -0.0027(5) 0.0013(6)
    C6 0.0128(6) 0.0156(7) 0.0128(7) -0.0041(5) -0.0024(5) -0.0010(5)
    C7 0.0148(6) 0.0137(7) 0.0141(7) -0.0048(5) -0.0006(5) -0.0028(5)
    C8 0.0136(6) 0.0147(7) 0.0134(7) -0.0061(5) -0.0014(5) 0.0009(5)
    C9 0.0134(6) 0.0164(7) 0.0124(7) -0.0042(5) -0.0015(5) -0.0023(6)
    C10 0.0172(7) 0.0137(7) 0.0167(7) -0.0040(5) -0.0024(5) -0.0032(6)
    C11 0.0161(6) 0.0151(7) 0.0160(7) -0.0070(6) -0.0023(5) 0.0012(6)
    C12 0.0216(7) 0.0140(7) 0.0201(8) -0.0058(6) -0.0013(6) -0.0034(6)
    C13 0.0228(8) 0.0279(9) 0.0138(8) -0.0110(7) 0.0020(6) -0.0015(6)
    C14 0.0237(7) 0.0153(8) 0.0203(8) -0.0067(6) 0.0005(6) -0.0010(6)
    C15 0.0267(8) 0.0176(8) 0.0184(8) -0.0053(6) 0.0009(6) -0.0067(6)
    N1 0.0171(6) 0.0192(7) 0.0118(6) -0.0075(5) 0.0008(5) -0.0008(5)
    N2 0.0164(6) 0.0144(6) 0.0143(6) -0.0055(5) -0.0007(5) -0.0013(5)
    O5 0.0226(5) 0.0156(5) 0.0142(5) -0.0063(4) 0.0041(4) -0.0049(4)
    O1 0.0253(6) 0.0234(6) 0.0184(6) -0.0077(5) 0.0040(4) -0.0085(5)
    O2 0.0284(6) 0.0173(6) 0.0177(6) -0.0099(5) 0.0016(4) 0.0015(4)
    O3 0.0271(6) 0.0154(5) 0.0160(6) -0.0056(4) 0.0031(4) 0.0008(4)
    O4 0.0214(5) 0.0133(5) 0.0154(5) -0.0067(4) 0.0033(4) -0.0008(4)
_geom_special_details
;
All s.u.'s (except the s.u. in the dihedral angle between two l.s. planes) are
estimated using the full covariance matrix. The cell s.u.'s are taken into
account individually in the estimation of s.u.'s in distances, angles and
torsion angles; correlations between s.u.'s in cell parameters are only used
when they are defined by crystal symmetry. An approximate (isotropic)
treatment of cell s.u.'s is used for estimating s.u.'s involving l.s. planes.
;
loop_
    _geom_bond_atom_site_label_1
    _geom_bond_atom_site_label_2
    _geom_bond_site_symmetry_2
    _geom_bond_distance
    _geom_bond_publ_flag
    C1 O1 . 1.2150(18) ?
    C1 N1 . 1.386(2) ?
    C1 N2 . 1.3897(19) ?
    C2 O2 . 1.2212(19) ?
    C2 N1 . 1.3826(19) ?
    C2 C3 . 1.489(2) ?
    C3 C5 . 1.365(2) ?
    C3 C4 . 1.466(2) ?
    C4 O3 . 1.2235(17) ?
    C4 N2 . 1.3914(19) ?
    C5 C6 . 1.453(2) ?
    C5 H5 . 0.93 ?
    C6 C11 . 1.402(2) ?
    C6 C7 . 1.413(2) ?
    C7 C8 . 1.377(2) ?
    C7 H7 . 0.93 ?
    C8 O4 . 1.3650(18) ?
    C8 C9 . 1.416(2) ?
    C9 O5 . 1.3525(17) ?
    C9 C10 . 1.389(2) ?
    C10 C11 . 1.385(2) ?
    C10 H10 . 0.93 ?
    C11 H11 . 0.93 ?
    C12 N2 . 1.467(2) ?
    C12 H12A . 0.96 ?
    C12 H12B . 0.96 ?
    C12 H12C . 0.96 ?
    C13 N1 . 1.4716(19) ?
    C13 H13A . 0.96 ?
    C13 H13B . 0.96 ?
    C13 H13C . 0.96 ?
    C14 O4 . 1.4331(19) ?
    C14 H14A . 0.96 ?
    C14 H14B . 0.96 ?
    C14 H14C . 0.96 ?
    C15 O5 . 1.4400(19) ?
    C15 H15A . 0.96 ?
    C15 H15B . 0.96 ?
    C15 H15C . 0.96 ?
loop_
    _geom_angle_atom_site_label_1
    _geom_angle_atom_site_label_2
    _geom_angle_atom_site_label_3
    _geom_angle_site_symmetry_1
    _geom_angle_site_symmetry_3
    _geom_angle
    _geom_angle_publ_flag
    O1 C1 N1 . . 121.71(14) ?
    O1 C1 N2 . . 121.60(14) ?
    N1 C1 N2 . . 116.69(12) ?
    O2 C2 N1 . . 119.59(13) ?
    O2 C2 C3 . . 123.24(13) ?
    N1 C2 C3 . . 117.16(13) ?
    C5 C3 C4 . . 127.56(13) ?
    C5 C3 C2 . . 113.69(13) ?
    C4 C3 C2 . . 118.73(12) ?
    O3 C4 N2 . . 118.37(14) ?
    O3 C4 C3 . . 125.11(13) ?
    N2 C4 C3 . . 116.51(13) ?
    C3 C5 C6 . . 138.25(14) ?
    C3 C5 H5 . . 110.9 ?
    C6 C5 H5 . . 110.9 ?
    C11 C6 C7 . . 117.75(13) ?
    C11 C6 C5 . . 115.55(13) ?
    C7 C6 C5 . . 126.71(13) ?
    C8 C7 C6 . . 120.66(13) ?
    C8 C7 H7 . . 119.7 ?
    C6 C7 H7 . . 119.7 ?
    O4 C8 C7 . . 124.60(13) ?
    O4 C8 C9 . . 114.77(12) ?
    C7 C8 C9 . . 120.64(13) ?
    O5 C9 C10 . . 125.58(13) ?
    O5 C9 C8 . . 115.28(12) ?
    C10 C9 C8 . . 119.14(13) ?
    C11 C10 C9 . . 119.85(14) ?
    C11 C10 H10 . . 120.1 ?
    C9 C10 H10 . . 120.1 ?
    C10 C11 C6 . . 121.96(13) ?
    C10 C11 H11 . . 119 ?
    C6 C11 H11 . . 119 ?
    N2 C12 H12A . . 109.5 ?
    N2 C12 H12B . . 109.5 ?
    H12A C12 H12B . . 109.5 ?
    N2 C12 H12C . . 109.5 ?
    H12A C12 H12C . . 109.5 ?
    H12B C12 H12C . . 109.5 ?
    N1 C13 H13A . . 109.5 ?
    N1 C13 H13B . . 109.5 ?
    H13A C13 H13B . . 109.5 ?
    N1 C13 H13C . . 109.5 ?
    H13A C13 H13C . . 109.5 ?
    H13B C13 H13C . . 109.5 ?
    O4 C14 H14A . . 109.5 ?
    O4 C14 H14B . . 109.5 ?
    H14A C14 H14B . . 109.5 ?
    O4 C14 H14C . . 109.5 ?
    H14A C14 H14C . . 109.5 ?
    H14B C14 H14C . . 109.5 ?
    O5 C15 H15A . . 109.5 ?
    O5 C15 H15B . . 109.5 ?
    H15A C15 H15B . . 109.5 ?
    O5 C15 H15C . . 109.5 ?
    H15A C15 H15C . . 109.5 ?
    H15B C15 H15C . . 109.5 ?
    C2 N1 C1 . . 124.99(13) ?
    C2 N1 C13 . . 117.62(13) ?
    C1 N1 C13 . . 117.39(12) ?
    C1 N2 C4 . . 125.56(13) ?
    C1 N2 C12 . . 117.23(12) ?
    C4 N2 C12 . . 116.91(12) ?
    C9 O5 C15 . . 117.89(11) ?
    C8 O4 C14 . . 116.37(11) ?
loop_
    _geom_hbond_atom_site_label_D
    _geom_hbond_atom_site_label_H
    _geom_hbond_atom_site_label_A
    _geom_hbond_site_symmetry_A
    _geom_hbond_distance_DH
    _geom_hbond_distance_HA
    _geom_hbond_distance_DA
    _geom_hbond_angle_DHA
    C7 H7 O3 . 0.93 2.08 2.871(2) 141.7
_iucr_refine_instructions_details
;
TITL 10TMg2_0m in P-1
CELL  0.71073   7.3090   8.4030  11.8700   82.568   77.669   71.147
ZERR     2.00   0.0050   0.0050   0.0050    0.005    0.005    0.005
LATT   1
SFAC  C    H    N    O
UNIT  30   34   4    10
MERG   2
OMIT    -2.00  56.00
OMIT     0   1   0
OMIT     1   0   0
OMIT     0   0   1
HTAB  c7 o3
HTAB  c12 o1
HTAB  c13 o1
FMAP   2
PLAN   10
ACTA
BOND
BOND   $H
L.S.   4
WGHT    0.051200    0.239000
FVAR       0.17791
C1    1    0.402688    0.725991    0.809968    11.00000    0.01396    0.02053 =
         0.01405   -0.00264   -0.00215   -0.00572
C2    1    0.514768    0.435334    0.750968    11.00000    0.01507    0.01752 =
         0.01296   -0.00083   -0.00201   -0.00612
C3    1    0.614377    0.491614    0.637130    11.00000    0.01344    0.01523 =
         0.01162    0.00064   -0.00215   -0.00494
C4    1    0.597968    0.670810    0.613602    11.00000    0.01289    0.01606 =
         0.01350   -0.00217   -0.00132   -0.00355
C5    1    0.708245    0.364782    0.564475    11.00000    0.01378    0.01486 =
         0.01348    0.00135   -0.00271   -0.00579
AFIX  43
H5    2    0.689482    0.263548    0.597933    11.00000   -1.20000
AFIX   0
C6    1    0.829042    0.342471    0.449898    11.00000    0.01281    0.01565 =
         0.01279   -0.00103   -0.00237   -0.00415
C7    1    0.893707    0.466730    0.375412    11.00000    0.01478    0.01367 =
         0.01411   -0.00280   -0.00063   -0.00482
AFIX  43
H7    2    0.857168    0.576008    0.398489    11.00000   -1.20000
AFIX   0
C8    1    1.010249    0.427626    0.269032    11.00000    0.01361    0.01473 =
         0.01342    0.00092   -0.00145   -0.00612
C9    1    1.066551    0.262388    0.231800    11.00000    0.01341    0.01643 =
         0.01239   -0.00231   -0.00148   -0.00422
C10   1    1.002819    0.139558    0.304141    11.00000    0.01724    0.01373 =
         0.01673   -0.00321   -0.00241   -0.00405
AFIX  43
H10   2    1.038222    0.030598    0.280678    11.00000   -1.20000
AFIX   0
C11   1    0.886451    0.179741    0.411269    11.00000    0.01614    0.01507 =
         0.01605    0.00116   -0.00229   -0.00696
AFIX  43
H11   2    0.845160    0.096285    0.459007    11.00000   -1.20000
AFIX   0
C12   1    0.487303    0.953480    0.682206    11.00000    0.02156    0.01405 =
         0.02006   -0.00342   -0.00126   -0.00585
AFIX 137
H12A  2    0.386441    1.008143    0.637476    11.00000   -1.50000
H12B  2    0.610888    0.964353    0.640265    11.00000   -1.50000
H12C  2    0.455090    1.005155    0.754363    11.00000   -1.50000
AFIX   0
C13   1    0.305913    0.504545    0.939152    11.00000    0.02282    0.02790 =
         0.01377   -0.00146    0.00196   -0.01102
AFIX 137
H13A  2    0.283247    0.585187    0.994927    11.00000   -1.50000
H13B  2    0.382613    0.395991    0.966404    11.00000   -1.50000
H13C  2    0.182155    0.498028    0.928275    11.00000   -1.50000
AFIX   0
C14   1    0.986398    0.714318    0.211409    11.00000    0.02369    0.01527 =
         0.02035   -0.00100    0.00048   -0.00671
AFIX 137
H14A  2    0.846830    0.740228    0.217742    11.00000   -1.50000
H14B  2    1.035597    0.781549    0.147935    11.00000   -1.50000
H14C  2    1.014388    0.738407    0.281666    11.00000   -1.50000
AFIX   0
C15   1    1.217641    0.082173    0.075517    11.00000    0.02669    0.01758 =
         0.01838   -0.00670    0.00092   -0.00528
AFIX 137
H15A  2    1.289975   -0.008737    0.121966    11.00000   -1.50000
H15B  2    1.292843    0.084819   -0.001247    11.00000   -1.50000
H15C  2    1.094867    0.065691    0.072404    11.00000   -1.50000
AFIX   0
N1    3    0.412794    0.557318    0.828557    11.00000    0.01708    0.01921 =
         0.01183   -0.00080    0.00083   -0.00754
N2    3    0.501811    0.774340    0.704387    11.00000    0.01636    0.01444 =
         0.01433   -0.00131   -0.00074   -0.00552
O5    4    1.180499    0.239288    0.125654    11.00000    0.02259    0.01558 =
         0.01420   -0.00488    0.00410   -0.00632
O1    4    0.310311    0.826966    0.881921    11.00000    0.02534    0.02338 =
         0.01843   -0.00854    0.00400   -0.00768
O2    4    0.518549    0.289118    0.777531    11.00000    0.02842    0.01726 =
         0.01767    0.00149    0.00163   -0.00988
O3    4    0.660233    0.734914    0.521008    11.00000    0.02711    0.01544 =
         0.01601    0.00079    0.00307   -0.00561
O4    4    1.079515    0.539319    0.191831    11.00000    0.02143    0.01326 =
         0.01540   -0.00080    0.00333   -0.00670
HKLF    4
REM  10TMg2_0m in P-1
REM R1 =  0.0422 for   2478 Fo > 4sig(Fo)  and  0.0584 for all   3233 data
REM    203 parameters refined using      0 restraints
END
WGHT      0.0510      0.2400
REM Highest difference peak  0.320,  deepest hole -0.297,  1-sigma level  0.061
Q1    1   0.5466  0.4712  0.6853  11.00000  0.05    0.32
Q2    1   1.0544  0.3377  0.2556  11.00000  0.05    0.31
Q3    1   0.1573  0.5776  0.9419  11.00000  0.05    0.26
Q4    1   0.9357  0.4539  0.3190  11.00000  0.05    0.25
Q5    1   0.8468  0.2683  0.4212  11.00000  0.05    0.24
Q6    1   0.4914  0.4922  0.8032  11.00000  0.05    0.23
Q7    1   1.0005  0.4260  0.3354  11.00000  0.05    0.23
Q8    1   0.3448  0.5401  1.0217  11.00000  0.05    0.22
Q9    1   0.6713  0.4422  0.6065  11.00000  0.05    0.22
Q10   1   0.9806  0.1592  0.3690  11.00000  0.05    0.22
;
