# Supplementary material for: 5-(3,4-Dimeth­oxy­benzyl­idene)-1,3-dimethyl-1,3-diazinane-2,4,6-trione
Source: Acta Crystallogr Sect E Struct Rep Online. 2011 Dec 21;68(Pt 1):o179. doi: 10.1107/S1600536811052986 (PMC3254518; doi:10.1107/S1600536811052986)
Supplement: Supplementary file 2 [file e-68-0o179-Isup2.hkl]

#
# h,k,l, Fc-squared, Fo-squared, sigma(Fo-squared) and status flag
#
data_I
_shelx_title ' 10TMg2_0m in P-1'
_shelx_refln_list_code          4
_shelx_F_calc_maximum      182.75
_exptl_crystal_F_000       322.00
_reflns_d_resolution_high  0.7570
 
loop_
 _symmetry_equiv_pos_as_xyz
 'x, y, z'
 '-x, -y, -z'
 
_cell_length_a     7.3090
_cell_length_b     8.4030
_cell_length_c    11.8700
_cell_angle_alpha  82.568
_cell_angle_beta   77.669
_cell_angle_gamma  71.147
 
_shelx_F_squared_multiplier     1.000
 
loop_
 _refln_index_h
 _refln_index_k
 _refln_index_l
 _refln_F_squared_calc
 _refln_F_squared_meas
 _refln_F_squared_sigma
 _refln_observed_status
   2   0   0     1814.22     1666.06     14.75 o
   3   0   0       19.08       18.23      0.64 o
   4   0   0       18.08       14.72      0.82 o
   5   0   0       47.62       45.25      1.48 o
   6   0   0      163.85      162.76      4.26 o
   7   0   0        0.61       -0.80      0.90 o
   8   0   0       15.76       13.23      3.16 o
  -8   1   0        0.00        1.80      1.52 o
  -7   1   0        0.28        1.10      1.08 o
  -6   1   0      483.73      504.55      7.50 o
  -5   1   0        2.89        2.59      0.72 o
  -4   1   0      152.89      158.69      3.12 o
  -3   1   0      132.34      131.70      2.03 o
  -2   1   0       19.93       24.11      0.63 o
  -1   1   0        4.71        5.46      0.35 o
   2   1   0      672.24      607.93      5.53 o
   3   1   0       52.99       43.17      1.04 o
   4   1   0      256.24      247.88      3.90 o
   5   1   0       10.58        8.48      0.69 o
   6   1   0      117.17      116.80      2.59 o
   7   1   0       48.50       48.31      2.33 o
   8   1   0        2.85        5.35      1.72 o
   9   1   0        9.96        4.69      3.79 o
  -8   2   0        6.98        4.21      1.92 o
  -7   2   0        2.11        1.14      1.20 o
  -6   2   0      120.86      114.87      5.45 o
  -5   2   0        4.11        3.63      0.76 o
  -4   2   0      140.39      144.72      2.82 o
  -3   2   0        0.36        0.81      0.38 o
  -2   2   0       51.62       54.99      1.28 o
  -1   2   0      288.08      279.71      2.76 o
   0   2   0      473.17      497.90      3.80 o
   1   2   0      201.86      176.12      2.01 o
   2   2   0       70.86       66.51      1.15 o
   3   2   0       33.03       34.66      0.89 o
   4   2   0       44.38       43.24      1.04 o
   5   2   0       81.56       73.51      1.82 o
   6   2   0      213.26      206.94      3.65 o
   7   2   0        0.21        0.19      0.83 o
   8   2   0       10.74        9.15      4.11 o
   9   2   0       34.90       33.08      3.44 o
  -7   3   0       14.02       12.42      2.06 o
  -6   3   0       12.03        8.66      1.72 o
  -5   3   0       91.15       96.42      4.78 o
  -4   3   0        0.00       -0.58      0.58 o
  -3   3   0      349.44      368.56      7.81 o
  -2   3   0       17.61       23.08      1.45 o
  -1   3   0     1533.45     1553.72     11.77 o
   0   3   0      302.47      322.90      3.37 o
   1   3   0        6.29       13.11      0.93 o
   2   3   0       98.84       88.85      1.70 o
   3   3   0        9.77        8.02      0.73 o
   4   3   0      272.49      265.73      3.30 o
   5   3   0       72.71       77.70      3.54 o
   6   3   0        2.25        0.75      0.64 o
   7   3   0       28.09       32.61      2.44 o
   8   3   0       17.31       15.86      2.48 o
   9   3   0      122.65      123.75      5.93 o
  -7   4   0      255.91      278.39      8.98 o
  -6   4   0        0.72        1.78      1.46 o
  -5   4   0       10.17       12.98      1.83 o
  -4   4   0        9.79        6.19      1.60 o
  -3   4   0       67.59       73.49      2.60 o
  -2   4   0      116.05      130.43      2.95 o
  -1   4   0       96.51       95.10      2.13 o
   0   4   0     1772.94     1885.99     17.29 o
   1   4   0     1508.57     1637.70     15.06 o
   2   4   0      425.94      494.69      6.05 o
   3   4   0      570.90      633.51      6.32 o
   4   4   0      607.85      636.56      8.38 o
   5   4   0       98.47      105.89      2.39 o
   6   4   0        2.73        3.13      0.89 o
   7   4   0       11.65        8.78      1.95 o
   8   4   0       13.16       11.36      2.69 o
   9   4   0        1.54        1.20      2.15 o
  -6   5   0       26.83       27.55      3.10 o
  -5   5   0      189.47      200.72      8.13 o
  -4   5   0       95.16       92.19      4.28 o
  -3   5   0      428.52      438.39      7.23 o
  -2   5   0       27.35       33.98      1.94 o
  -1   5   0      209.00      205.33      4.74 o
   0   5   0      231.00      211.98      4.84 o
   1   5   0      228.49      189.10      4.23 o
   2   5   0      211.48      226.31      4.18 o
   3   5   0      295.39      303.67      4.65 o
   4   5   0       13.66       11.49      0.92 o
   5   5   0       14.23       14.20      1.77 o
   6   5   0        6.40        5.72      1.62 o
   7   5   0      128.03      119.39      8.50 o
   8   5   0        3.53        3.98      2.10 o
   9   5   0        1.00       -0.32      2.53 o
  -5   6   0        1.08       -1.26      1.54 o
  -4   6   0      217.48      232.76      7.80 o
  -3   6   0      249.60      268.20      7.18 o
  -2   6   0       38.82       40.73      2.87 o
  -1   6   0        5.10        2.46      1.21 o
   0   6   0       40.48       43.03      2.76 o
   1   6   0        4.17        3.57      1.16 o
   2   6   0      151.76      139.84      3.86 o
   3   6   0       26.56       27.77      1.81 o
   4   6   0        6.08        3.73      0.84 o
   5   6   0      110.82      104.43      3.55 o
   6   6   0       29.55       25.55      4.74 o
   7   6   0      302.08      302.72     18.48 o
   8   6   0        6.68        8.81      2.96 o
   9   6   0       13.40       12.64      4.42 o
  -5   7   0       24.33       22.27      3.85 o
  -4   7   0        0.00        0.46      2.35 o
  -3   7   0        5.36        3.56      1.95 o
  -2   7   0       54.82       62.41      7.57 o
  -1   7   0      167.05      180.46      5.55 o
   0   7   0       39.86       42.00      3.04 o
   1   7   0      515.43      511.55     10.13 o
   2   7   0     1133.64     1187.91     17.51 o
   3   7   0      429.48      429.05      8.57 o
   4   7   0      179.82      185.05      5.24 o
   5   7   0       10.85       10.06      1.90 o
   6   7   0        1.23        0.19      1.90 o
   7   7   0       64.72       57.04      7.90 o
   8   7   0        8.12        9.00      3.13 o
  -4   8   0       32.02       35.65      6.77 o
  -3   8   0       98.74       90.14      6.85 o
  -2   8   0        1.41        1.45      1.96 o
  -1   8   0       17.41       25.10      3.07 o
   0   8   0        4.36        0.44      1.40 o
   1   8   0        0.01        0.12      1.33 o
   2   8   0      347.50      328.86      8.12 o
   3   8   0        5.28        0.81      1.62 o
   4   8   0      247.51      237.66     15.14 o
   5   8   0       19.53       15.89      2.55 o
   6   8   0        0.62        0.66      2.34 o
   7   8   0        0.09        0.32      2.68 o
   8   8   0       49.45       43.67     11.69 o
  -2   9   0        0.98        0.64      2.77 o
  -1   9   0        0.63        0.21      2.14 o
   0   9   0       12.75       12.19      2.91 o
   1   9   0       28.46       42.89      3.86 o
   2   9   0       16.29       11.96      2.72 o
   3   9   0      126.12      120.57      7.79 o
   4   9   0        5.72        4.21      3.16 o
   5   9   0       92.14      112.50      8.36 o
   6   9   0        2.16        1.11      2.65 o
   7   9   0       23.18       20.39      4.45 o
  -1  10   0        6.64        4.04      3.90 o
   0  10   0      106.19      143.99     10.47 o
   1  10   0       78.15       82.14     11.37 o
   2  10   0        6.89        5.61      3.74 o
   3  10   0       11.37       14.99      3.21 o
   4  10   0        1.90        1.02      2.31 o
   5  10   0        4.66       11.36      6.95 o
   6  10   0       16.26       14.22      4.35 o
   3  11   0       44.01       67.92     12.01 o
  -6 -10   1       78.17       95.15     20.38 o
  -5 -10   1       18.50       24.76      4.99 o
  -4 -10   1       13.11       16.11      6.00 o
  -3 -10   1       35.19       31.86      4.25 o
  -2 -10   1        6.11        1.55      2.43 o
  -1 -10   1        0.19        4.74      5.05 o
   0 -10   1       93.69      126.37     14.22 o
   1 -10   1        0.02       -2.81      3.63 o
  -7  -9   1       18.08       19.55      4.25 o
  -6  -9   1       29.85       30.85      5.02 o
  -5  -9   1        0.00        0.06      2.43 o
  -4  -9   1       28.99       10.92      7.58 o
  -3  -9   1       25.31       27.71      5.12 o
  -2  -9   1       54.54       59.14      5.10 o
  -1  -9   1        0.01        0.28      2.23 o
   0  -9   1       13.46        9.47      3.05 o
   1  -9   1        2.17        5.45      3.10 o
   2  -9   1       27.16       24.19      4.31 o
  -8  -8   1        0.45       -3.00      3.00 o
  -7  -8   1       17.49       21.77      6.63 o
  -6  -8   1       28.64       34.72     10.11 o
  -5  -8   1       58.99       61.08      9.48 o
  -4  -8   1       44.10       42.68      3.62 o
  -3  -8   1        1.09        0.56      1.53 o
  -2  -8   1        2.16        1.41      1.41 o
  -1  -8   1      603.86      566.63     11.56 o
   0  -8   1       12.46        7.78      2.04 o
   1  -8   1       19.68       21.77      2.82 o
   2  -8   1        0.64        0.07      1.81 o
   3  -8   1        9.59       11.61      3.89 o
   4  -8   1       13.92       15.65      3.70 o
  -8  -7   1        1.90        3.62      2.86 o
  -7  -7   1      434.39      429.76     14.15 o
  -6  -7   1       39.68       45.62      4.99 o
  -5  -7   1       37.00       31.56      5.37 o
  -4  -7   1        2.84        0.43      1.21 o
  -3  -7   1       36.18       36.74      2.56 o
  -2  -7   1       22.19       13.81      1.89 o
  -1  -7   1      169.01      146.10      5.09 o
   0  -7   1        1.60        1.89      1.20 o
   1  -7   1       48.65       44.41      3.21 o
   2  -7   1        2.18        0.46      1.46 o
   3  -7   1        6.48        7.10      2.15 o
   4  -7   1       33.75       32.01      4.29 o
   5  -7   1       44.74       38.77      5.64 o
  -8  -6   1       21.23       19.82      3.21 o
  -7  -6   1      648.08      681.70     14.34 o
  -6  -6   1      522.10      543.34     11.82 o
  -5  -6   1      767.23      765.53     10.23 o
  -4  -6   1      140.88      135.24      2.94 o
  -3  -6   1        2.78        2.93      0.98 o
  -2  -6   1        2.56        2.27      0.96 o
  -1  -6   1      919.80      936.49     15.96 o
   0  -6   1        3.58        2.02      1.06 o
   1  -6   1        4.95        3.43      1.59 o
   2  -6   1      232.46      233.89      5.88 o
   3  -6   1       26.03       27.92      2.97 o
   4  -6   1      235.86      252.12      8.07 o
   5  -6   1      263.74      302.25     10.71 o
  -9  -5   1       17.25       14.70      3.33 o
  -8  -5   1       17.24       16.97      6.05 o
  -7  -5   1        7.73        4.74      1.75 o
  -6  -5   1        9.84        7.24      1.72 o
  -5  -5   1       39.06       37.37      3.14 o
  -4  -5   1       12.36       14.24      1.12 o
  -3  -5   1       25.78       33.45      1.72 o
  -2  -5   1        7.86        8.41      1.18 o
  -1  -5   1      172.11      190.87      4.31 o
   0  -5   1       19.33       16.18      1.62 o
   1  -5   1       85.65      103.86      3.51 o
   2  -5   1        0.97       -0.23      0.80 o
   3  -5   1        0.44       -0.04      0.96 o
   4  -5   1       98.43      104.94      5.55 o
   5  -5   1       56.01       58.37      4.22 o
   6  -5   1        0.93        2.97      2.02 o
  -9  -4   1      112.86      117.32      6.58 o
  -8  -4   1      232.26      235.85      8.59 o
  -7  -4   1       35.02       36.14      3.14 o
  -6  -4   1       20.46       22.09      2.14 o
  -5  -4   1       16.17       15.80      1.20 o
  -4  -4   1        8.40        6.46      0.58 o
  -3  -4   1        0.37       -0.33      0.38 o
  -2  -4   1        0.04        0.21      0.38 o
  -1  -4   1       72.10       83.85      2.13 o
   0  -4   1       11.24       13.17      0.84 o
   1  -4   1       62.81       55.07      2.01 o
   2  -4   1      189.58      187.80      3.61 o
   3  -4   1      495.40      510.09      6.88 o
   4  -4   1       10.33       11.53      1.59 o
   5  -4   1       17.38       17.68      2.07 o
   6  -4   1       45.42       44.17      3.86 o
   7  -4   1        2.87        2.68      1.90 o
  -9  -3   1      101.18      106.11      6.09 o
  -8  -3   1      413.76      437.39     34.12 o
  -7  -3   1       36.43       36.16      3.54 o
  -6  -3   1       85.75       90.54      2.77 o
  -5  -3   1      247.03      245.44      4.43 o
  -4  -3   1       83.12       82.83      2.04 o
  -3  -3   1        2.27        5.05      0.48 o
  -2  -3   1     1484.73     1578.80     13.80 o
  -1  -3   1      385.57      385.52      4.12 o
   0  -3   1      546.20      526.70      5.12 o
   1  -3   1      397.09      428.47      4.38 o
   2  -3   1      402.50      414.96      5.46 o
   3  -3   1        5.52        4.71      0.73 o
   4  -3   1       56.60       48.00      2.35 o
   5  -3   1       99.72      103.71      3.85 o
   6  -3   1       38.45       40.29      2.81 o
   7  -3   1       38.00       35.84      2.94 o
  -9  -2   1       13.23        9.68      2.63 o
  -8  -2   1       42.00       42.93      3.89 o
  -7  -2   1       11.83       11.65      1.56 o
  -6  -2   1      106.38      106.88      2.85 o
  -5  -2   1      736.66      746.00      9.15 o
  -4  -2   1     1147.57     1124.00     12.34 o
  -3  -2   1       33.16       35.15      1.38 o
  -2  -2   1       52.35       51.72      1.03 o
  -1  -2   1      145.27      130.58      1.68 o
   0  -2   1     2155.33     2027.14     14.33 o
   1  -2   1       33.58       40.35      1.13 o
   2  -2   1       10.70       11.14      0.66 o
   3  -2   1      164.39      170.32      2.60 o
   4  -2   1        3.59        1.07      0.52 o
   5  -2   1      174.87      191.65      4.59 o
   6  -2   1       77.13       85.62      3.34 o
   7  -2   1       38.50       37.75      3.52 o
   8  -2   1       22.43       24.67      3.33 o
  -9  -1   1       43.64       45.71      7.27 o
  -8  -1   1        0.72        0.45      1.25 o
  -7  -1   1       16.28       14.24      1.68 o
  -6  -1   1        1.23        0.92      0.56 o
  -5  -1   1       37.87       36.97      1.42 o
  -4  -1   1      100.41      105.11      2.00 o
  -3  -1   1        0.65        0.30      0.20 o
  -2  -1   1     3791.17     3615.15     26.97 o
  -1  -1   1       10.17        5.59      0.38 o
   0  -1   1     3728.46     2528.14    148.33 o
   1  -1   1      197.93      197.87      1.91 o
   2  -1   1      289.50      291.24      2.58 o
   3  -1   1        2.52        2.07      0.34 o
   4  -1   1      231.55      229.15      3.43 o
   5  -1   1      203.68      210.36      3.72 o
   6  -1   1       19.23       21.57      1.50 o
   7  -1   1       15.54       17.66      1.86 o
   8  -1   1        5.05        3.09      1.55 o
  -8   0   1      144.11      157.70      5.19 o
  -7   0   1       15.61       14.46      1.87 o
  -6   0   1       22.81       23.84      1.50 o
  -5   0   1      164.87      172.92      3.34 o
  -4   0   1      231.77      229.03      3.27 o
  -3   0   1       26.54       35.99      0.80 o
  -2   0   1        1.13        0.09      0.26 o
  -1   0   1      103.40       96.77      1.47 o
   1   0   1        2.02       -0.50      0.50 o
   2   0   1     1023.96      912.88      9.66 o
   3   0   1       33.68       36.02      1.78 o
   4   0   1       97.08       85.26      2.87 o
   5   0   1       37.95       41.54      1.24 o
   6   0   1      137.81      130.08      7.02 o
   7   0   1       37.81       39.81      3.69 o
   8   0   1       17.25       18.36      2.55 o
   9   0   1        0.89        1.18      1.82 o
  -8   1   1       24.90       29.41      2.77 o
  -7   1   1        2.50        4.10      1.71 o
  -6   1   1        0.01       -0.44      0.78 o
  -5   1   1       39.90       42.03      2.78 o
  -4   1   1      109.12      111.08      2.03 o
  -3   1   1      304.52      302.32      3.47 o
  -2   1   1      847.27      786.25      6.04 o
  -1   1   1       83.50       52.73      1.55 o
   1   1   1        7.62        0.82      0.62 o
   2   1   1     4277.52     4163.75     43.38 o
   3   1   1      318.90      325.78      6.03 o
   4   1   1      771.85      731.88     14.25 o
   5   1   1        0.79        0.79      1.12 o
   6   1   1        3.46        2.93      1.58 o
   7   1   1        0.46        0.32      2.84 o
   8   1   1        3.03        1.16      1.41 o
   9   1   1       24.22       23.03      3.72 o
  -8   2   1       25.84       38.26      3.38 o
  -7   2   1       27.85       27.90      2.71 o
  -6   2   1        0.10        0.49      1.02 o
  -5   2   1       88.66       85.79      2.33 o
  -4   2   1      202.53      223.93      3.91 o
  -3   2   1      584.26      602.95      6.09 o
  -2   2   1      259.98      256.04      3.33 o
  -1   2   1       57.94       57.16      1.23 o
   0   2   1      380.26      359.27      3.80 o
   1   2   1        7.17        3.07      0.45 o
   2   2   1      534.90      490.52      4.35 o
   3   2   1       45.04       39.07      1.08 o
   4   2   1      458.72      461.03      6.59 o
   5   2   1       57.75       63.54      3.14 o
   6   2   1      409.21      398.60     12.80 o
   7   2   1      275.97      245.16     14.22 o
   8   2   1       22.47       25.50      5.21 o
   9   2   1        0.63       -3.16      3.79 o
  -7   3   1      148.81      143.78      5.72 o
  -6   3   1      247.99      265.70      9.35 o
  -5   3   1       87.51       83.44      3.59 o
  -4   3   1        4.54        3.57      0.84 o
  -3   3   1      454.36      469.69      5.69 o
  -2   3   1      112.75      102.08      4.33 o
  -1   3   1      652.52      620.56      6.00 o
   0   3   1      445.14      446.06      4.52 o
   1   3   1      307.23      291.86      3.77 o
   2   3   1     1137.59     1130.07     10.12 o
   3   3   1      222.31      214.41      2.53 o
   4   3   1      768.99      794.97      8.17 o
   5   3   1       24.01       28.64      1.72 o
   6   3   1        0.12        0.23      0.49 o
   7   3   1      183.27      178.31      4.17 o
   8   3   1       72.47       72.05      4.11 o
   9   3   1        2.88        1.58      1.90 o
  -7   4   1      457.69      510.09     12.81 o
  -6   4   1       97.42       96.36      4.65 o
  -5   4   1       29.85       28.23      2.48 o
  -4   4   1      103.91      108.86      3.53 o
  -3   4   1        7.07        3.47      0.90 o
  -2   4   1       88.82      100.06      2.64 o
  -1   4   1      732.55      778.39      8.62 o
   0   4   1      345.07      371.36      4.84 o
   1   4   1        5.37        5.55      0.82 o
   2   4   1      115.00      117.79      2.26 o
   3   4   1       67.38       71.85      1.98 o
   4   4   1       85.31       93.60      3.26 o
   5   4   1        0.65        0.34      0.63 o
   6   4   1       50.98       57.58      2.19 o
   7   4   1       68.51       66.24      3.85 o
   8   4   1        0.06       -0.53      1.41 o
   9   4   1       32.95       37.91      4.42 o
  -6   5   1       14.50       13.53      2.41 o
  -5   5   1       17.30       18.06      2.30 o
  -4   5   1       71.64       73.46      5.83 o
  -3   5   1        8.58        6.57      1.54 o
  -2   5   1       51.40       46.55      3.05 o
  -1   5   1       23.65       19.88      1.41 o
   0   5   1       33.78       36.11      1.71 o
   1   5   1      138.03      156.91      4.26 o
   2   5   1      109.06      116.16      2.44 o
   3   5   1      560.08      562.92      7.09 o
   4   5   1        7.04        8.43      0.91 o
   5   5   1        0.20        0.60      0.68 o
   6   5   1        0.02       -0.96      0.96 o
   7   5   1        1.32        1.62      1.75 o
   8   5   1        0.54       -1.58      1.90 o
   9   5   1        0.08        2.21      2.84 o
  -5   6   1        1.19        0.11      1.63 o
  -4   6   1       60.63       65.90      3.94 o
  -3   6   1      648.95      680.88     12.60 o
  -2   6   1      497.90      502.08      8.01 o
  -1   6   1        4.26        2.89      0.95 o
   0   6   1      440.62      468.07      6.83 o
   1   6   1        0.07       -0.08      0.77 o
   2   6   1        6.99        4.63      1.25 o
   3   6   1      604.32      607.39      8.39 o
   4   6   1        0.05        0.45      0.72 o
   5   6   1        0.85        1.48      1.04 o
   6   6   1       36.32       36.63      2.82 o
   7   6   1      360.91      359.71     11.56 o
   8   6   1      204.36      222.41     11.69 o
   9   6   1      137.15      139.01      9.48 o
  -5   7   1        0.01        1.49      2.74 o
  -4   7   1       17.90       15.82      2.70 o
  -3   7   1        0.16        0.26      1.38 o
  -2   7   1      213.27      193.27      5.35 o
  -1   7   1       32.37       32.26      3.05 o
   0   7   1       28.48       22.81      2.26 o
   1   7   1       71.82       67.13      3.94 o
   2   7   1        1.44        0.97      1.18 o
   3   7   1       83.46       98.91      4.24 o
   4   7   1       30.64       23.40      2.29 o
   5   7   1        7.41        7.74      1.75 o
   6   7   1       26.94       28.58      3.10 o
   7   7   1      105.50      112.49      7.65 o
   8   7   1      115.55      126.66      8.41 o
  -4   8   1        7.27        8.04      3.28 o
  -3   8   1       79.91       74.20      6.23 o
  -2   8   1        2.08        5.87      2.59 o
  -1   8   1       20.42       14.56      2.48 o
   0   8   1        5.05        3.81      1.47 o
   1   8   1        8.87        6.87      2.40 o
   2   8   1        7.48        6.89      1.73 o
   3   8   1      663.06      622.74     15.85 o
   4   8   1        0.35        0.48      1.28 o
   5   8   1        6.31        3.93      1.72 o
   6   8   1       29.05       28.39      6.16 o
   7   8   1       19.05       17.59      6.00 o
   8   8   1        0.60        0.84      2.80 o
  -2   9   1       12.82        9.18      3.25 o
  -1   9   1       21.85       28.49      4.13 o
   0   9   1       29.48       27.54      3.82 o
   1   9   1        9.45        6.77      2.55 o
   2   9   1       45.90       46.85      8.29 o
   3   9   1       28.60       20.28      4.01 o
   4   9   1       63.77       65.66      4.26 o
   5   9   1        1.58        0.47      2.46 o
   6   9   1       18.11       17.86      4.11 o
   7   9   1       25.32       24.74      4.77 o
  -1  10   1        6.88        1.20      3.68 o
   0  10   1        1.52        0.32      3.35 o
   1  10   1        0.21        4.42      5.05 o
   2  10   1        3.88        3.32      4.13 o
   3  10   1        7.30       11.41      2.95 o
   4  10   1        1.85       -0.01      2.17 o
   5  10   1       22.99       30.88      5.08 o
   6  10   1        1.13        2.64      3.23 o
   2  11   1      113.32       97.94     12.95 o
   3  11   1        5.90        7.58      6.00 o
   4  11   1        9.37        3.48      5.37 o
  -5 -10   2       24.74       38.39      6.03 o
  -4 -10   2       28.38       28.43      7.90 o
  -3 -10   2       39.13       56.02      7.54 o
  -2 -10   2        0.01        1.38      2.64 o
  -1 -10   2       67.63       81.51     11.69 o
   0 -10   2        0.43       -0.32      3.79 o
  -6  -9   2        0.53       -2.68      2.68 o
  -5  -9   2       42.70       45.61      5.84 o
  -4  -9   2        0.78        4.74      4.11 o
  -3  -9   2       75.97       82.79      5.86 o
  -2  -9   2        0.02        0.72      1.99 o
  -1  -9   2       50.68       43.19      3.90 o
   0  -9   2        9.48        3.64      2.54 o
   1  -9   2       42.67       39.93      5.69 o
   2  -9   2        2.42        1.30      3.01 o
  -7  -8   2        0.07        1.41      2.88 o
  -6  -8   2       75.62       68.00      6.70 o
  -5  -8   2       18.20       23.38      5.53 o
  -4  -8   2        6.35        7.50      2.17 o
  -3  -8   2       13.15       21.45      3.13 o
  -2  -8   2       81.63       64.62      4.15 o
  -1  -8   2      107.42       95.12      5.20 o
   0  -8   2       61.11       43.35      3.65 o
   1  -8   2        5.15        1.02      1.92 o
   2  -8   2        7.35        6.79      3.15 o
   3  -8   2        0.64        1.99      2.50 o
   4  -8   2        7.36        5.63      3.13 o
  -8  -7   2        2.78        4.07      2.92 o
  -7  -7   2       32.71       27.48      3.43 o
  -6  -7   2        7.52        4.32      1.88 o
  -5  -7   2      160.41      150.38      5.77 o
  -4  -7   2        0.05       -1.04      1.15 o
  -3  -7   2        7.90        9.29      1.72 o
  -2  -7   2      454.22      466.23      9.46 o
  -1  -7   2      206.78      210.30      6.21 o
   0  -7   2     1020.10      995.69     16.18 o
   1  -7   2      163.98      170.68      5.74 o
   2  -7   2        6.14        3.78      1.87 o
   3  -7   2       91.08       96.72      5.65 o
   4  -7   2       24.51       22.44      3.79 o
   5  -7   2        4.16        6.13      2.95 o
  -8  -6   2       35.95       40.07      5.94 o
  -7  -6   2        0.97       -0.15      1.72 o
  -6  -6   2       15.42       16.38      3.93 o
  -5  -6   2       42.91       41.87      2.51 o
  -4  -6   2       38.60       33.41      1.85 o
  -3  -6   2      170.99      169.60      3.47 o
  -2  -6   2       86.06       86.67      3.87 o
  -1  -6   2      159.62      184.36      5.28 o
   0  -6   2      334.60      341.28      8.92 o
   1  -6   2      215.53      212.51      6.13 o
   2  -6   2       24.01       23.42      2.29 o
   3  -6   2       57.36       59.01      6.02 o
   4  -6   2       25.23       24.21      4.61 o
   5  -6   2       16.46       17.03      3.21 o
  -8  -5   2       40.90       40.60      7.56 o
  -7  -5   2        1.48        0.80      1.67 o
  -6  -5   2        0.06       -1.26      1.34 o
  -5  -5   2      488.73      465.46      7.61 o
  -4  -5   2      123.53      125.67      3.09 o
  -3  -5   2       23.72       21.79      1.33 o
  -2  -5   2       28.69       25.06      1.32 o
  -1  -5   2       52.11       64.17      3.57 o
   0  -5   2       11.19       10.25      1.38 o
   1  -5   2      294.07      282.39      4.76 o
   2  -5   2        4.99        4.47      1.08 o
   3  -5   2       34.51       34.27      3.60 o
   4  -5   2       64.19       62.29      4.11 o
   5  -5   2      307.14      332.10     26.97 o
   6  -5   2      143.39      145.56      7.77 o
  -9  -4   2       85.29       71.77      6.16 o
  -8  -4   2       27.41       29.49      5.84 o
  -7  -4   2       11.97        9.39      2.03 o
  -6  -4   2       20.51       19.67      2.40 o
  -5  -4   2        2.83        1.20      0.74 o
  -4  -4   2        3.09        2.25      0.62 o
  -3  -4   2      297.21      331.20      4.79 o
  -2  -4   2       98.00      126.90      3.64 o
  -1  -4   2      866.83      965.75     11.04 o
   0  -4   2      822.96      930.64      9.55 o
   1  -4   2      439.64      477.71      5.82 o
   2  -4   2      666.08      658.48      8.19 o
   3  -4   2       36.17       35.84      2.07 o
   4  -4   2       43.66       47.16      3.30 o
   5  -4   2       33.29       25.83      2.69 o
   6  -4   2        8.34        6.74      1.99 o
   7  -4   2        6.14        5.09      2.17 o
  -9  -3   2        3.46        5.56      2.57 o
  -8  -3   2       45.29       53.03      6.79 o
  -7  -3   2      156.33      156.85     11.81 o
  -6  -3   2        4.12        1.89      1.02 o
  -5  -3   2       72.92       80.80      2.21 o
  -4  -3   2        5.02        2.69      0.75 o
  -3  -3   2      180.73      224.07      3.57 o
  -2  -3   2     1837.63     1923.75     15.62 o
  -1  -3   2       20.66       24.74      1.12 o
   0  -3   2        1.84        4.16      0.59 o
   1  -3   2      187.13      199.90      2.88 o
   2  -3   2      808.32      841.91     10.17 o
   3  -3   2      453.03      448.18      5.99 o
   4  -3   2        7.81        5.76      1.09 o
   5  -3   2      157.24      163.55      7.84 o
   6  -3   2        0.01       -0.14      1.14 o
   7  -3   2       47.50       55.53      6.11 o
  -9  -2   2        7.52        6.66      2.48 o
  -8  -2   2      153.10      151.93      6.97 o
  -7  -2   2      109.48      116.21      5.81 o
  -6  -2   2       22.47       26.52      1.79 o
  -5  -2   2       46.36       51.19      1.97 o
  -4  -2   2      551.57      523.14      5.36 o
  -3  -2   2      154.72      145.24      2.41 o
  -2  -2   2      185.56      168.43      2.45 o
  -1  -2   2        1.53        2.85      0.46 o
   0  -2   2      163.97      160.08      2.23 o
   1  -2   2       92.94       91.08      1.44 o
   2  -2   2       32.02       36.95      1.25 o
   3  -2   2      496.15      473.65      8.04 o
   4  -2   2        3.75        6.47      0.88 o
   5  -2   2        7.84        6.34      1.07 o
   6  -2   2       17.80       16.37      1.74 o
   7  -2   2        8.57        8.30      1.69 o
   8  -2   2        8.51        7.68      2.06 o
  -8  -1   2       15.57       15.95      2.18 o
  -7  -1   2        5.67        5.91      1.43 o
  -6  -1   2        8.98       11.74      1.33 o
  -5  -1   2       87.74       87.67      2.57 o
  -4  -1   2       52.81       50.45      1.08 o
  -3  -1   2       15.96       11.46      0.72 o
  -2  -1   2      294.40      297.08      2.84 o
  -1  -1   2      391.40      347.69      3.52 o
   0  -1   2      120.95      117.61      1.78 o
   1  -1   2      158.05      140.49      1.85 o
   2  -1   2      305.92      280.27      2.67 o
   3  -1   2       49.68       47.83      1.26 o
   4  -1   2        1.30        1.82      0.85 o
   5  -1   2        5.39        5.78      0.82 o
   6  -1   2      135.61      133.38      3.21 o
   7  -1   2        3.14        1.70      1.15 o
   8  -1   2      249.88      279.06      9.29 o
  -8   0   2      485.13      507.46     10.86 o
  -7   0   2       52.81       52.67      4.04 o
  -6   0   2       11.51       11.80      1.25 o
  -5   0   2        0.84        0.97      0.57 o
  -4   0   2     1148.88     1126.26      9.68 o
  -3   0   2      151.01      144.64      2.04 o
  -2   0   2      117.19      106.08      1.41 o
  -1   0   2       22.91       20.38      0.83 o
   0   0   2     2897.44     2608.81     34.06 o
   1   0   2       64.98       67.88      1.22 o
   2   0   2    33395.96    30651.26    239.15 o
   3   0   2      154.41      145.93      2.76 o
   4   0   2      295.30      308.01      6.00 o
   5   0   2        4.39        5.19      0.68 o
   6   0   2        0.22        0.36      0.53 o
   7   0   2        7.64        5.65      1.07 o
   8   0   2       12.81       12.24      2.84 o
   9   0   2        0.05       -2.04      2.04 o
  -8   1   2      126.09      137.81      5.67 o
  -7   1   2       78.23       79.88      5.27 o
  -6   1   2        0.22        0.44      0.98 o
  -5   1   2        0.18        0.35      0.56 o
  -4   1   2      216.88      223.58      3.70 o
  -3   1   2       15.46       15.77      0.73 o
  -2   1   2       15.70       21.88      0.80 o
  -1   1   2     1225.27     1130.77      7.82 o
   0   1   2      378.29      358.30      3.75 o
   1   1   2       29.92       27.41      0.77 o
   2   1   2    17055.19    16295.92    137.41 o
   3   1   2      282.80      305.32      4.26 o
   4   1   2      542.22      551.51     11.96 o
   5   1   2        0.11        0.18      0.99 o
   6   1   2       60.17       62.15      4.55 o
   7   1   2        1.00       -1.90      1.90 o
   9   1   2       12.86        7.58      6.32 o
  -8   2   2        7.03        7.62      2.21 o
  -7   2   2       11.39        7.23      3.13 o
  -6   2   2        4.12        4.17      1.39 o
  -5   2   2        2.33        2.03      0.91 o
  -4   2   2      621.34      621.51      9.04 o
  -3   2   2      235.58      249.46      3.43 o
  -2   2   2      485.16      524.96      5.80 o
  -1   2   2        0.11       -0.08      0.34 o
   0   2   2       30.98       34.78      1.25 o
   1   2   2       84.37       85.83      1.26 o
   2   2   2      269.81      274.33      3.15 o
   3   2   2       47.59       43.77      1.05 o
   4   2   2        0.84        1.16      0.57 o
   5   2   2       45.50       36.55      4.42 o
   6   2   2        1.19       -0.34      1.29 o
   7   2   2        9.92        6.00      3.48 o
  -7   3   2       38.28       34.68      3.40 o
  -6   3   2       19.44       18.38      2.17 o
  -5   3   2       77.84       69.93      3.52 o
  -4   3   2       50.68       46.03      1.81 o
  -3   3   2       30.00       28.25      1.36 o
  -2   3   2       14.42       19.06      2.03 o
  -1   3   2      602.69      650.55      7.79 o
   0   3   2      111.69      116.18      2.18 o
   1   3   2      576.29      600.74      5.93 o
   2   3   2        0.63        0.40      0.33 o
   3   3   2       27.81       21.47      0.82 o
   4   3   2       46.95       36.62      1.57 o
   5   3   2        1.03        0.76      0.50 o
   6   3   2        0.11       -0.19      0.52 o
   7   3   2       59.81       54.66      2.84 o
  -7   4   2       58.95       53.98      4.35 o
  -6   4   2       16.23       16.17      2.27 o
  -5   4   2       78.87       79.60      4.04 o
  -4   4   2        0.64        0.58      0.90 o
  -3   4   2      116.91      121.88      2.95 o
  -2   4   2       75.54       69.51      2.54 o
  -1   4   2      251.98      269.39      4.78 o
   0   4   2      201.43      237.48      3.74 o
   1   4   2      953.57     1003.77      9.49 o
   2   4   2      632.50      671.88      7.11 o
   3   4   2      980.75     1019.31      9.72 o
   4   4   2       36.73       40.14      2.08 o
   5   4   2      109.20      112.52      3.01 o
   6   4   2      393.87      420.14      6.39 o
   7   4   2       40.93       42.80      3.32 o
   8   4   2        0.40        0.63      1.58 o
   9   4   2        4.21        9.48      2.53 o
  -6   5   2        2.22        1.51      1.80 o
  -5   5   2      454.39      478.69      9.63 o
  -4   5   2        0.80        0.31      1.18 o
  -3   5   2      198.24      202.58      4.78 o
  -2   5   2        0.13        0.29      0.75 o
  -1   5   2      330.75      324.19      6.76 o
   0   5   2        3.66        3.99      0.86 o
   1   5   2      232.17      219.24      4.65 o
   2   5   2      771.77      772.37      9.42 o
   3   5   2       30.56       49.32      2.07 o
   4   5   2      277.75      304.31      5.42 o
   5   5   2      350.24      360.53      5.29 o
   6   5   2        2.13        0.56      1.09 o
   7   5   2        0.62       -0.32      1.58 o
   8   5   2        0.12        1.26      2.21 o
   9   5   2        6.84        5.69      2.84 o
  -5   6   2        0.14       -0.31      1.59 o
  -4   6   2        9.97       12.40      2.68 o
  -3   6   2       59.68       55.02      3.40 o
  -2   6   2      417.76      410.81      7.14 o
  -1   6   2      952.63      996.34     12.40 o
   0   6   2       51.96       48.11      2.77 o
   1   6   2       53.28       49.67      1.97 o
   2   6   2        4.21        4.87      1.22 o
   3   6   2      148.89      138.07      3.05 o
   4   6   2        2.15        1.99      0.83 o
   5   6   2        0.34        0.19      0.86 o
   6   6   2        0.00       -0.36      1.44 o
   7   6   2       15.70       13.90      2.63 o
   8   6   2        7.70        2.21      2.53 o
   9   6   2      286.82      287.49     12.95 o
  -4   7   2       14.93       15.41      3.15 o
  -3   7   2       54.04       57.22      3.73 o
  -2   7   2       32.86       31.74      2.66 o
  -1   7   2        2.81        2.10      1.04 o
   0   7   2       54.99       57.38      3.44 o
   1   7   2       77.51       81.58      4.32 o
   2   7   2       33.85       35.66      3.43 o
   3   7   2      470.43      455.49      8.64 o
   4   7   2      667.22      671.43     12.97 o
   5   7   2      222.52      222.27      8.60 o
   6   7   2       18.17       19.97      3.33 o
   7   7   2       57.53       61.23      6.00 o
   8   7   2        2.04        2.21      2.84 o
   9   7   2        0.25       -0.95      3.16 o
  -3   8   2        0.04       -0.56      2.47 o
  -2   8   2       31.57       32.74      3.69 o
  -1   8   2       37.98       32.35      3.35 o
   0   8   2       37.62       34.18      2.98 o
   1   8   2       70.08       76.93      5.11 o
   2   8   2       94.21       97.46      4.99 o
   3   8   2       33.02       31.31      3.57 o
   4   8   2      605.20      606.81     11.01 o
   5   8   2       39.02       40.22      3.51 o
   6   8   2      196.54      192.60     12.64 o
   7   8   2       22.90       13.24      3.46 o
   8   8   2        0.93        2.93      2.73 o
  -2   9   2        6.19        4.93      3.04 o
  -1   9   2       79.88       71.45      6.12 o
   0   9   2        0.85        1.09      1.92 o
   1   9   2        0.12        1.05      1.63 o
   2   9   2       17.16       16.30      5.33 o
   3   9   2        9.18       14.55      2.85 o
   4   9   2       41.82       35.20      3.22 o
   5   9   2      121.36      108.24      6.03 o
   6   9   2       31.45       40.29      5.22 o
   7   9   2       18.82       18.06      4.02 o
  -1  10   2       75.72       97.94      7.68 o
   0  10   2       46.15       34.75      8.21 o
   1  10   2        1.33        3.48      4.42 o
   2  10   2       36.69       41.98      7.53 o
   3  10   2       64.12       73.16     11.65 o
   4  10   2       18.74       23.58      4.54 o
   5  10   2        3.69        2.07      3.01 o
   6  10   2       11.50        6.32      3.35 o
   2  11   2      104.57      151.01     15.80 o
   3  11   2       92.46      104.57     13.58 o
   4  11   2        9.39        5.69      5.69 o
  -5 -10   3       84.44       97.90      9.05 o
  -4 -10   3      153.83      215.15     19.27 o
  -3 -10   3        0.52        2.21      4.42 o
  -2 -10   3       17.88       13.70      3.51 o
  -1 -10   3       46.96       44.55      8.85 o
   0 -10   3        1.85       -1.58      4.42 o
  -6  -9   3        1.32        0.53      3.01 o
  -5  -9   3        1.67        3.66      3.33 o
  -4  -9   3        4.03       -0.20      2.43 o
  -3  -9   3       23.32       25.10      4.35 o
  -2  -9   3        7.17        2.35      2.23 o
  -1  -9   3       58.23       64.80      4.72 o
   0  -9   3       19.28       12.29      3.14 o
   1  -9   3        3.37        3.95      3.10 o
   2  -9   3        4.97        0.42      3.33 o
  -7  -8   3       42.88       37.41      5.81 o
  -6  -8   3        0.46       -0.62      2.79 o
  -5  -8   3       62.55       76.13      7.03 o
  -4  -8   3       89.35       93.59      5.51 o
  -3  -8   3       57.21       62.14      4.74 o
  -2  -8   3       76.75       74.42      4.52 o
  -1  -8   3       11.94       13.36      2.27 o
   0  -8   3        7.29        5.88      2.23 o
   1  -8   3      209.23      187.11      7.77 o
   2  -8   3        9.86       10.36      2.69 o
   3  -8   3        6.06        6.45      2.91 o
  -8  -7   3        0.29        4.11      3.79 o
  -7  -7   3        0.67        1.50      2.65 o
  -6  -7   3       25.59       23.61      4.42 o
  -5  -7   3      153.13      131.48     12.80 o
  -4  -7   3        5.34        0.11      1.83 o
  -3  -7   3        7.80        6.02      1.57 o
  -2  -7   3        0.53        1.42      1.26 o
  -1  -7   3       28.95       24.95      3.24 o
   0  -7   3        0.16        0.42      1.25 o
   1  -7   3      652.87      630.26     12.32 o
   2  -7   3        2.66       -0.18      1.43 o
   3  -7   3        7.57        6.85      2.21 o
   4  -7   3        0.00        0.43      2.86 o
   5  -7   3        1.25        1.38      2.78 o
  -8  -6   3        0.30       -1.36      2.03 o
  -7  -6   3        0.21        0.19      1.72 o
  -6  -6   3        9.23        8.64      2.19 o
  -5  -6   3     1341.25     1248.05     34.89 o
  -4  -6   3      676.32      702.98     10.93 o
  -3  -6   3      695.98      671.74      8.74 o
  -2  -6   3      167.04      155.30      4.81 o
  -1  -6   3       47.75       41.08      3.00 o
   0  -6   3        0.29       -0.40      0.67 o
   1  -6   3      264.52      283.49      8.71 o
   2  -6   3        0.98        1.66      1.24 o
   3  -6   3       11.53        9.59      2.23 o
   4  -6   3       75.70       65.34      4.65 o
   5  -6   3       27.30       20.49      4.78 o
  -8  -5   3        0.06       -1.85      1.85 o
  -7  -5   3       52.08       49.13      4.22 o
  -6  -5   3        1.86       -0.34      1.37 o
  -5  -5   3      186.05      186.02      5.15 o
  -4  -5   3      234.06      243.94      6.95 o
  -3  -5   3      397.11      426.31      6.21 o
  -2  -5   3      138.18      140.79      3.12 o
  -1  -5   3       67.11       78.83      3.56 o
   0  -5   3       35.44       36.11      1.93 o
   1  -5   3       30.78       29.29      1.91 o
   2  -5   3        2.77        3.95      1.06 o
   3  -5   3        9.77        9.20      2.28 o
   4  -5   3       25.81       25.93      2.80 o
   5  -5   3        0.27        1.06      1.55 o
   6  -5   3       94.88       94.05      8.18 o
  -8  -4   3       53.48       48.97      4.36 o
  -7  -4   3       49.77       46.44      3.93 o
  -6  -4   3      133.86      123.60      7.17 o
  -5  -4   3       17.34       18.95      1.99 o
  -4  -4   3       96.30      103.77      3.58 o
  -3  -4   3        8.08       10.68      1.24 o
  -2  -4   3        3.64        7.07      0.73 o
  -1  -4   3      103.83      126.67      2.96 o
   0  -4   3       90.36       93.28      4.71 o
   1  -4   3      182.69      195.14      3.40 o
   2  -4   3       48.12       45.80      2.36 o
   3  -4   3       71.21       64.86      3.41 o
   4  -4   3       91.03       86.75      4.42 o
   5  -4   3      122.45      118.48      5.11 o
   6  -4   3        0.01        0.61      1.65 o
   7  -4   3        8.26        6.94      2.26 o
  -8  -3   3       62.09       67.49      5.60 o
  -7  -3   3      400.62      402.49     10.13 o
  -6  -3   3     1078.12     1078.13     18.48 o
  -5  -3   3       68.24       65.19      2.40 o
  -4  -3   3       34.47       36.79      1.49 o
  -3  -3   3      189.91      204.06      3.59 o
  -2  -3   3      136.97      125.75      2.27 o
  -1  -3   3       27.05       39.08      1.48 o
   0  -3   3      204.45      232.20      3.39 o
   1  -3   3       89.78       80.04      2.25 o
   2  -3   3       40.60       45.00      2.15 o
   3  -3   3      140.68      171.68      3.40 o
   4  -3   3      180.89      191.27      6.11 o
   5  -3   3      150.24      162.34      5.25 o
   6  -3   3        3.73        4.72      1.54 o
   7  -3   3       24.45       22.81      3.92 o
  -8  -2   3        4.26        5.14      2.84 o
  -7  -2   3        0.36        0.00      1.58 o
  -6  -2   3       48.72       44.37      2.77 o
  -5  -2   3       63.89       61.64      1.99 o
  -4  -2   3      316.37      321.77      4.95 o
  -3  -2   3     1020.32     1085.91      9.78 o
  -2  -2   3     1173.59     1185.22     10.23 o
  -1  -2   3        2.37        1.88      0.44 o
   0  -2   3     1864.86     1863.94     15.19 o
   1  -2   3       87.12       85.50      1.72 o
   2  -2   3      867.60      857.38      9.63 o
   3  -2   3       69.22       72.10      1.95 o
   4  -2   3       19.40       16.39      1.67 o
   5  -2   3       29.21       29.06      1.48 o
   6  -2   3       14.84       15.95      1.87 o
   7  -2   3       31.67       37.29      3.26 o
   8  -2   3        3.14        3.47      1.87 o
  -8  -1   3      152.40      165.53      7.00 o
  -7  -1   3       47.69       53.28      3.65 o
  -6  -1   3       59.51       60.97      4.25 o
  -5  -1   3        0.64        0.61      0.48 o
  -4  -1   3        8.60        8.39      0.69 o
  -3  -1   3      739.95      768.26      7.24 o
  -2  -1   3     1590.20     1552.57     12.88 o
  -1  -1   3       12.07       13.62      0.78 o
   0  -1   3     3260.99     3166.17     24.23 o
   1  -1   3      186.61      177.01      2.40 o
   2  -1   3      424.32      439.76      4.28 o
   3  -1   3      240.91      243.53      3.40 o
   4  -1   3        8.24        7.81      0.79 o
   5  -1   3        2.72        2.54      0.79 o
   6  -1   3       21.73       22.53      1.78 o
   7  -1   3      104.68      108.43      4.11 o
   8  -1   3       81.31       82.12      3.67 o
  -8   0   3      341.49      341.91      9.02 o
  -7   0   3       40.64       41.93      3.42 o
  -6   0   3      209.32      213.80      5.03 o
  -5   0   3       27.28       30.33      1.46 o
  -4   0   3       17.00       17.83      1.03 o
  -3   0   3      343.31      328.67      3.87 o
  -2   0   3       65.03       65.60      1.26 o
  -1   0   3       67.29       66.87      1.38 o
   0   0   3      730.23      740.55      7.04 o
   1   0   3       23.94       13.26      0.63 o
   2   0   3     2105.08     2123.96     14.68 o
   3   0   3      112.67      117.99      1.97 o
   4   0   3      907.79      879.38      9.87 o
   5   0   3        0.75        0.76      0.52 o
   6   0   3       92.98       95.04      2.37 o
   7   0   3       22.84       19.59      2.42 o
   8   0   3       33.12       34.29      3.44 o
   9   0   3       14.09       13.56      2.88 o
  -8   1   3        2.28        2.78      3.04 o
  -7   1   3        0.99        2.24      1.62 o
  -6   1   3       92.58       98.90      4.92 o
  -5   1   3       56.31       59.39      2.18 o
  -4   1   3       31.37       41.78      2.14 o
  -3   1   3      156.82      158.27      2.61 o
  -2   1   3     1016.04     1065.96      8.83 o
  -1   1   3      190.79      184.42      2.31 o
   0   1   3      313.00      320.56      3.73 o
   1   1   3      234.30      185.21      2.30 o
   2   1   3      774.66      737.68      6.56 o
   3   1   3        2.75        0.46      0.38 o
   4   1   3      526.64      549.48      8.77 o
   5   1   3      168.89      171.83      3.81 o
   6   1   3       12.53       14.53      3.48 o
   7   1   3        8.51        9.16      4.11 o
   8   1   3        1.19        6.00      4.42 o
   9   1   3        5.32        7.58      5.69 o
  -7   2   3       10.93        9.93      2.40 o
  -6   2   3      107.58      110.56      4.47 o
  -5   2   3       26.12       23.21      2.11 o
  -4   2   3       26.55       28.75      1.88 o
  -3   2   3      202.15      214.72      3.80 o
  -2   2   3      168.47      171.14      3.17 o
  -1   2   3      835.08      784.58      7.87 o
   0   2   3     1631.70     1566.16     13.87 o
   1   2   3       28.48       34.81      0.98 o
   2   2   3      303.24      294.32      3.36 o
   3   2   3       52.36       41.77      1.26 o
   4   2   3      139.57      167.72      2.72 o
   5   2   3       20.91       25.46      1.98 o
   6   2   3      309.30      322.88     12.32 o
   9   2   3       80.53       84.35     11.69 o
  -7   3   3       56.96       61.95      4.47 o
  -6   3   3        0.03       -0.15      1.29 o
  -5   3   3        6.63        4.26      1.31 o
  -4   3   3      263.03      261.26      4.99 o
  -3   3   3      158.62      159.16      4.33 o
  -2   3   3       23.24       33.70      1.55 o
  -1   3   3     1377.44     1410.51     12.25 o
   0   3   3       18.29       27.40      1.38 o
   1   3   3     1988.69     2011.79     15.10 o
   2   3   3        2.07        1.98      0.40 o
   3   3   3        9.85        9.66      0.64 o
   4   3   3      611.73      627.96      7.99 o
   5   3   3       70.45       65.89      1.99 o
   6   3   3       80.21       79.37      2.46 o
  -6   4   3        0.15        0.14      1.53 o
  -5   4   3     1023.45     1066.40     15.58 o
  -4   4   3      435.54      430.15      7.33 o
  -3   4   3      109.04      112.34      2.71 o
  -2   4   3       47.43       40.41      1.79 o
  -1   4   3       88.44       88.54      2.78 o
   0   4   3      263.71      282.37      7.08 o
   1   4   3       81.49      109.59      2.08 o
   2   4   3      249.46      271.25      3.79 o
   3   4   3        8.65        9.56      0.96 o
   4   4   3      193.22      189.47      4.10 o
   5   4   3      252.88      248.81      5.92 o
   6   4   3      169.92      167.48      4.06 o
   7   4   3        2.95        3.16      1.12 o
   8   4   3       32.25       36.02      3.79 o
   9   4   3       58.04       61.61      4.11 o
  -6   5   3        4.18        4.95      2.04 o
  -5   5   3       50.10       47.87      3.49 o
  -4   5   3        0.02        0.60      1.21 o
  -3   5   3        5.50        3.95      1.70 o
  -2   5   3      230.69      226.39      4.29 o
  -1   5   3      254.11      274.37      5.57 o
   0   5   3        0.62        1.06      0.70 o
   1   5   3      142.94      148.30      4.21 o
   2   5   3      174.57      208.64      3.79 o
   3   5   3       53.74       57.92      2.27 o
   4   5   3        1.02        0.42      0.60 o
   5   5   3      130.53      115.00      2.98 o
   6   5   3       32.34       32.32      4.58 o
   7   5   3        1.28        0.95      1.90 o
   8   5   3        1.88        2.21      2.21 o
   9   5   3        1.54        2.53      2.53 o
  -5   6   3        0.32        0.64      1.82 o
  -4   6   3       16.37       12.97      2.75 o
  -3   6   3        4.43        2.99      1.28 o
  -2   6   3        6.14        8.07      1.45 o
  -1   6   3      517.00      470.77      7.57 o
   0   6   3      471.26      465.29      7.74 o
   1   6   3        5.13        3.48      0.88 o
   2   6   3      324.17      336.02      6.89 o
   3   6   3        0.48       -0.32      0.63 o
   4   6   3      119.48      120.88      3.00 o
   5   6   3       36.50       37.50      2.47 o
   6   6   3       15.98       12.97      2.84 o
   7   6   3        1.78       -0.32      1.90 o
   8   6   3        2.54       -1.90      2.21 o
   9   6   3       87.54       76.14      7.27 o
  -4   7   3       68.32       79.07      6.75 o
  -3   7   3        0.46       -1.07      1.48 o
  -2   7   3       96.87      103.29      4.74 o
  -1   7   3      219.21      225.98      5.19 o
   0   7   3      681.34      627.22      9.88 o
   1   7   3       71.38       81.16      3.05 o
   2   7   3      156.01      145.68      3.78 o
   3   7   3       15.32       13.16      1.68 o
   4   7   3       12.16       11.67      2.06 o
   5   7   3      543.00      548.45     14.25 o
   6   7   3       27.26       27.35      3.68 o
   7   7   3        0.44       -0.95      2.53 o
   8   7   3       43.16       37.60      6.00 o
   9   7   3      134.86      152.28     10.43 o
  -3   8   3        0.49        1.67      2.50 o
  -2   8   3        0.14       -0.92      1.69 o
  -1   8   3      119.84      106.97      7.57 o
   0   8   3       23.25       12.92      2.02 o
   1   8   3       19.79       14.51      2.27 o
   2   8   3        7.47        6.80      2.57 o
   3   8   3        4.65        3.17      1.66 o
   4   8   3       11.61        3.32      1.70 o
   5   8   3      240.53      235.18      9.17 o
   6   8   3        4.52        4.11      2.27 o
   7   8   3       12.42        9.16      3.01 o
   8   8   3        8.38        5.69      3.48 o
  -2   9   3       12.79       16.63      3.84 o
  -1   9   3       42.87       43.76      5.03 o
   0   9   3       47.97       51.92      4.46 o
   1   9   3       23.27       18.07      2.71 o
   2   9   3        6.66        6.52      2.31 o
   3   9   3       48.51       61.65      4.00 o
   4   9   3       22.59       24.16      3.14 o
   5   9   3       78.75       66.46      7.42 o
   6   9   3       33.12       37.92      5.21 o
   7   9   3        0.05       -2.50      2.50 o
   0  10   3       94.50      135.85     14.85 o
   1  10   3       26.81       30.01      7.90 o
   2  10   3       34.74       35.14      4.48 o
   3  10   3        9.81       11.53      3.06 o
   4  10   3       28.71       34.87     11.22 o
   5  10   3        2.47        4.42      4.11 o
   6  10   3       39.93       54.34      9.48 o
   3  11   3        0.11        1.26      5.05 o
   4  11   3       47.53       61.61     11.06 o
  -4 -10   4       56.31       72.98     11.37 o
  -3 -10   4        3.52        0.32      4.74 o
  -2 -10   4       42.30       41.97      6.24 o
  -1 -10   4       46.25       48.02      9.79 o
  -6  -9   4        3.25       -0.73      4.27 o
  -5  -9   4      154.79      166.49     16.11 o
  -4  -9   4        1.13        0.95      4.11 o
  -3  -9   4       38.60       45.12      4.64 o
  -2  -9   4        1.60        3.32      2.23 o
  -1  -9   4        3.39       -0.11      2.23 o
   0  -9   4        0.72        0.91      2.24 o
   1  -9   4        0.44       -2.69      2.90 o
   2  -9   4        4.14        1.43      3.19 o
  -7  -8   4        1.10       -0.95      3.79 o
  -6  -8   4        1.55        4.42      7.11 o
  -5  -8   4       19.83       23.06      6.32 o
  -4  -8   4       46.91       51.81      8.53 o
  -3  -8   4       58.31       82.93      5.58 o
  -2  -8   4        9.61        9.29      2.13 o
  -1  -8   4      106.03      111.57      5.79 o
   0  -8   4        0.60        1.44      1.72 o
   1  -8   4      145.75      130.55      7.66 o
   2  -8   4        0.15        1.04      2.65 o
   3  -8   4        0.51        0.00      3.13 o
  -7  -7   4       64.59       78.00      7.37 o
  -6  -7   4       37.48       40.19      5.25 o
  -5  -7   4       14.33        6.96      3.63 o
  -4  -7   4      114.02       98.98      5.00 o
  -3  -7   4       85.85       79.53      5.03 o
  -2  -7   4        0.59        0.73      1.28 o
  -1  -7   4       10.10       10.57      1.84 o
   0  -7   4      283.92      269.09      7.54 o
   1  -7   4        7.16        7.45      1.79 o
   2  -7   4      470.84      483.38     15.52 o
   3  -7   4        3.96        4.16      1.98 o
   4  -7   4        0.23        0.15      2.37 o
  -8  -6   4       51.89       46.53     12.80 o
  -7  -6   4        0.03        1.70      1.90 o
  -6  -6   4        4.79        3.23      1.96 o
  -5  -6   4       12.34       14.85      2.83 o
  -4  -6   4       11.60        9.71      1.92 o
  -3  -6   4       89.24       88.47      3.26 o
  -2  -6   4       13.49       13.04      1.73 o
  -1  -6   4      118.89      112.76      4.58 o
   0  -6   4      287.51      282.44      6.44 o
   1  -6   4      163.20      189.21      8.97 o
   2  -6   4      386.37      418.46      9.80 o
   3  -6   4      257.66      247.06      8.85 o
   4  -6   4        1.81        1.97      1.86 o
   5  -6   4       45.67       34.68      7.99 o
  -8  -5   4        5.46        5.27      3.38 o
  -7  -5   4        4.98        7.44      2.37 o
  -6  -5   4      112.12      125.58      6.04 o
  -5  -5   4        7.52        6.86      3.07 o
  -4  -5   4        6.00        6.34      1.26 o
  -3  -5   4      591.63      560.48      8.57 o
  -2  -5   4      272.90      278.58      5.61 o
  -1  -5   4       12.53       10.98      1.37 o
   0  -5   4        1.79        0.60      1.06 o
   1  -5   4       11.99       14.89      1.89 o
   2  -5   4       13.65       10.91      1.48 o
   3  -5   4       87.64       94.80      4.96 o
   4  -5   4        4.71        2.48      1.41 o
   5  -5   4        0.00        0.13      1.56 o
   6  -5   4       71.31       67.89      7.05 o
  -8  -4   4      104.38      110.82      8.92 o
  -7  -4   4      186.97      190.00      7.20 o
  -6  -4   4        7.75        6.93      1.90 o
  -5  -4   4       88.60       79.88      4.10 o
  -4  -4   4       31.29       29.43      1.96 o
  -3  -4   4       53.37       50.63      2.11 o
  -2  -4   4       31.55       29.85      1.55 o
  -1  -4   4      198.72      209.76      4.08 o
   0  -4   4       24.02       18.01      1.54 o
   1  -4   4      336.57      361.55      5.97 o
   2  -4   4      338.54      357.49      6.21 o
   3  -4   4       23.89       29.33      2.07 o
   4  -4   4      108.98      112.16      4.91 o
   5  -4   4       58.46       53.84      4.29 o
   6  -4   4        0.00        0.70      1.64 o
   7  -4   4       35.12       31.94      3.80 o
  -8  -3   4       32.01       32.17      7.11 o
  -7  -3   4        9.66        4.15      2.04 o
  -6  -3   4        4.35        3.18      1.66 o
  -5  -3   4       69.23       69.34      3.64 o
  -4  -3   4       59.84       52.48      2.05 o
  -3  -3   4       92.72      105.82      2.51 o
  -2  -3   4       49.41       39.98      1.72 o
  -1  -3   4      460.65      536.00      6.39 o
   0  -3   4     1384.82     1447.43     13.80 o
   1  -3   4      145.23      164.62      5.35 o
   2  -3   4      161.70      164.55      3.38 o
   3  -3   4      139.83      143.83      3.43 o
   4  -3   4      372.31      375.09      5.80 o
   5  -3   4       19.02       19.27      2.18 o
   6  -3   4       25.48       25.08      2.59 o
   7  -3   4       45.15       42.29      5.07 o
  -8  -2   4       13.23       11.47      2.97 o
  -7  -2   4       12.03        9.44      1.99 o
  -6  -2   4      243.63      248.90      6.30 o
  -5  -2   4      296.45      286.83      4.57 o
  -4  -2   4        0.09        0.41      0.49 o
  -3  -2   4      226.28      237.14      4.18 o
  -2  -2   4      284.22      300.00      4.54 o
  -1  -2   4      111.47      123.21      2.37 o
   0  -2   4       16.92       20.45      1.15 o
   1  -2   4       75.28       84.45      2.06 o
   2  -2   4       29.15       25.10      1.65 o
   3  -2   4       33.36       37.22      1.88 o
   4  -2   4       89.38       88.01      2.96 o
   5  -2   4      219.29      220.03      6.11 o
   6  -2   4        1.89        2.17      1.33 o
   7  -2   4       26.11       14.25      2.30 o
   8  -2   4        1.14        3.67      2.08 o
  -8  -1   4       16.19       18.17      2.81 o
  -7  -1   4        0.00       -1.37      1.37 o
  -6  -1   4        1.24       -1.01      1.43 o
  -5  -1   4        1.58        1.36      0.61 o
  -4  -1   4        1.09        0.65      0.48 o
  -3  -1   4       77.65       88.09      2.26 o
  -2  -1   4     1111.72     1167.63     16.88 o
  -1  -1   4       43.13       32.46      1.28 o
   0  -1   4       17.07       23.83      1.10 o
   1  -1   4       85.65       82.72      1.62 o
   2  -1   4       22.96       20.59      0.96 o
   3  -1   4       61.51       67.61      1.81 o
   4  -1   4      517.69      526.73      7.43 o
   5  -1   4       42.73       45.37      2.69 o
   6  -1   4        1.64        0.18      0.88 o
   7  -1   4        0.54       -0.22      1.16 o
   8  -1   4       47.43       60.12      3.64 o
  -8   0   4       79.97       84.77      5.29 o
  -7   0   4      137.70      149.43      9.31 o
  -6   0   4      442.31      441.91     10.07 o
  -5   0   4       98.42      101.49      2.63 o
  -4   0   4        0.66        0.45      0.46 o
  -3   0   4       65.60       78.89      1.83 o
  -2   0   4     1606.69     1597.54     14.49 o
  -1   0   4        3.79        2.93      0.52 o
   0   0   4        6.85        6.63      0.59 o
   1   0   4        4.83        3.03      0.48 o
   2   0   4      764.04      779.07      6.62 o
   3   0   4       19.55       23.88      1.06 o
   4   0   4     2852.71     2993.07     27.14 o
   5   0   4       12.39        8.93      0.90 o
   6   0   4        8.35        9.66      0.98 o
   7   0   4        0.77        1.07      0.92 o
   8   0   4       17.44       11.90      2.51 o
   9   0   4        3.50        3.55      2.33 o
  -7   1   4        3.47        5.30      2.02 o
  -6   1   4      522.80      524.17     11.55 o
  -5   1   4      171.15      170.27      5.56 o
  -4   1   4        1.47        0.85      0.52 o
  -3   1   4        0.31        0.33      0.46 o
  -2   1   4      151.02      148.37      3.23 o
  -1   1   4      438.15      433.20      4.69 o
   0   1   4      470.45      433.93      4.72 o
   1   1   4      759.39      724.34      6.75 o
   2   1   4      684.84      680.18      5.78 o
   3   1   4       10.01       14.61      0.92 o
   4   1   4     9287.74     9582.32     81.50 o
   5   1   4      186.10      192.97      4.55 o
   6   1   4      268.07      272.81      4.14 o
   7   1   4        5.53        5.76      1.07 o
   8   1   4        6.31        7.82      1.74 o
   9   1   4        0.20       -1.50      1.50 o
  -7   2   4       52.98       63.61      6.38 o
  -6   2   4        0.60        0.94      1.34 o
  -5   2   4       64.87       68.27      3.65 o
  -4   2   4        0.32        0.14      0.64 o
  -3   2   4       12.83       11.73      1.15 o
  -2   2   4      955.42     1039.52     11.44 o
  -1   2   4      526.80      574.50      7.77 o
   0   2   4      737.51      766.97      7.91 o
   1   2   4      258.05      248.84      4.94 o
   2   2   4        8.37       11.65      0.88 o
   3   2   4       15.67       14.85      0.61 o
   4   2   4       86.70       81.25      2.05 o
   5   2   4      105.00      103.50      2.09 o
   6   2   4       13.10       13.71      0.80 o
   7   2   4       43.11       55.60      7.58 o
   8   2   4        9.41        9.16      4.74 o
   9   2   4        2.01        6.63      5.37 o
  -7   3   4       12.09        7.47      2.36 o
  -6   3   4       45.10       45.88      3.77 o
  -5   3   4       55.86       55.50      3.60 o
  -4   3   4      104.93       99.22      3.67 o
  -3   3   4       67.24       71.91      2.51 o
  -2   3   4      203.18      207.56      4.02 o
  -1   3   4       64.29       71.29      3.14 o
   0   3   4       65.97       78.47      2.04 o
   1   3   4      230.49      270.83      3.58 o
   2   3   4      210.69      208.18      3.25 o
   3   3   4       47.27       50.47      1.32 o
   4   3   4       30.74       28.16      1.49 o
   5   3   4       15.89       14.42      1.09 o
   6   3   4        9.16        8.32      0.81 o
   7   3   4        1.23        0.86      0.76 o
   9   3   4       21.03       24.64      6.95 o
  -6   4   4        7.56        5.56      1.98 o
  -5   4   4       20.40       16.42      2.22 o
  -4   4   4        5.60        6.25      1.44 o
  -3   4   4       39.83       40.58      1.88 o
  -2   4   4        0.28        0.49      0.65 o
  -1   4   4      195.59      180.27      3.05 o
   0   4   4        2.39        0.99      0.75 o
   1   4   4      535.81      557.23      8.82 o
   2   4   4      194.64      221.64      3.75 o
   3   4   4      709.92      711.73      8.00 o
   4   4   4       33.86       31.79      2.50 o
   5   4   4      171.41      166.41      3.47 o
   6   4   4        1.12        0.75      0.84 o
   7   4   4       11.91       12.49      1.39 o
   8   4   4       95.99       96.99      5.37 o
   9   4   4       29.70       30.01      3.16 o
  -6   5   4       53.72       66.53      5.57 o
  -5   5   4      100.99       97.03      5.24 o
  -4   5   4        9.86       12.25      1.94 o
  -3   5   4      662.77      661.74      9.99 o
  -2   5   4       22.98       21.20      1.73 o
  -1   5   4       58.51       63.70      2.18 o
   0   5   4      174.74      182.20      4.34 o
   1   5   4       72.83       75.19      4.04 o
   2   5   4        0.12       -0.51      0.51 o
   3   5   4        2.52        3.09      0.90 o
   4   5   4      434.92      441.75      5.95 o
   5   5   4      273.97      284.13      6.68 o
   6   5   4      105.03      107.10      7.11 o
   7   5   4      194.32      196.19      9.16 o
   8   5   4       18.94       16.84      2.11 o
   9   5   4        0.31       -0.63      2.21 o
  -5   6   4       21.18       16.89      3.01 o
  -4   6   4        3.97        4.82      1.72 o
  -3   6   4       50.45       42.39      2.86 o
  -2   6   4        0.01        0.98      1.02 o
  -1   6   4      256.20      252.50      6.07 o
   0   6   4      380.76      372.52      6.98 o
   1   6   4     1418.19     1433.02     16.54 o
   2   6   4       64.14       68.32      2.89 o
   3   6   4      156.06      154.44      3.77 o
   4   6   4       39.96       42.32      2.11 o
   5   6   4      135.98      139.50      5.76 o
   6   6   4       68.14       70.45      6.95 o
   7   6   4        2.09        1.26      1.90 o
   8   6   4        0.54        1.58      2.21 o
   9   6   4        1.49        1.26      2.84 o
  -4   7   4       17.64       20.73      3.14 o
  -3   7   4        1.44        0.25      1.52 o
  -2   7   4        3.67        5.73      1.45 o
  -1   7   4       30.11       21.57      2.06 o
   0   7   4      205.62      186.60      4.97 o
   1   7   4       54.51       57.75      3.01 o
   2   7   4       39.28       38.47      3.51 o
   3   7   4        3.85        3.51      1.24 o
   4   7   4        1.85        3.23      1.66 o
   5   7   4      113.25      111.57      6.15 o
   6   7   4      220.75      177.55     11.06 o
   7   7   4       28.86       21.17      4.74 o
   8   7   4        0.00       -0.63      2.21 o
   9   7   4       33.16       42.02      6.63 o
  -3   8   4       23.36       23.54      4.04 o
  -2   8   4       43.51       36.58      4.45 o
  -1   8   4        4.64        4.20      1.93 o
   0   8   4        6.66        6.61      1.78 o
   1   8   4        0.19       -0.49      1.43 o
   2   8   4       63.50       76.08      3.87 o
   3   8   4       46.78       51.43      3.63 o
   4   8   4      100.72       97.65      5.15 o
   5   8   4      126.35      143.18      9.79 o
   6   8   4      532.47      575.78     17.22 o
   7   8   4      104.65      109.00     11.06 o
   8   8   4       60.21       64.13      8.53 o
  -2   9   4       43.91       42.85      8.61 o
  -1   9   4        0.39        0.63      2.54 o
   0   9   4        8.73        5.59      2.19 o
   1   9   4       49.69       37.37      4.59 o
   2   9   4        5.58        7.76      3.10 o
   3   9   4       12.50       11.19      5.69 o
   4   9   4        2.61        2.21      3.16 o
   5   9   4        0.57       -0.66      2.20 o
   6   9   4       99.01       96.99     11.37 o
   7   9   4       60.01       50.23      8.53 o
   0  10   4        0.01        0.77      3.49 o
   1  10   4       74.90       69.19     10.43 o
   2  10   4       82.74      104.28      8.82 o
   3  10   4        0.10        0.03      2.29 o
   4  10   4        0.09        1.26      2.90 o
   5  10   4       37.47       41.83      5.53 o
   6  10   4       16.34       16.43      5.69 o
   3  11   4        0.01        4.74      5.05 o
  -5  -9   5       19.68       19.27      6.95 o
  -4  -9   5        6.82        4.42      5.05 o
  -3  -9   5       67.09       74.36      7.65 o
  -2  -9   5       31.25       42.14      4.79 o
  -1  -9   5       26.13       39.80      5.69 o
   0  -9   5        4.76        3.71      4.42 o
   1  -9   5       50.41       51.26      6.56 o
  -6  -8   5       25.86       21.03      7.90 o
  -5  -8   5       22.74       35.07      7.58 o
  -4  -8   5        2.73        1.90      3.79 o
  -3  -8   5       42.83       40.11      5.28 o
  -2  -8   5       83.92       83.69      5.80 o
  -1  -8   5       10.21        5.25      2.54 o
   0  -8   5       70.59       69.51      7.52 o
   1  -8   5       45.66       47.26      4.90 o
   2  -8   5        0.86        1.49      2.73 o
   3  -8   5       28.96       28.26      5.02 o
  -7  -7   5       29.19       27.20      5.05 o
  -6  -7   5        0.47        1.97      2.79 o
  -5  -7   5       13.39       18.64      5.37 o
  -4  -7   5       18.87       20.19      3.90 o
  -3  -7   5        4.26        3.25      1.80 o
  -2  -7   5       79.08       69.23      4.83 o
  -1  -7   5        1.37        0.38      1.34 o
   0  -7   5        8.93        8.57      1.95 o
   1  -7   5       21.21       15.18      3.42 o
   2  -7   5       41.08       39.32      4.30 o
   3  -7   5      523.24      522.34     16.86 o
   4  -7   5        0.24       -2.36      2.36 o
  -7  -6   5        2.67        3.82      2.43 o
  -6  -6   5        2.59        2.59      2.12 o
  -5  -6   5        0.41        0.22      1.62 o
  -4  -6   5        5.11        3.89      1.74 o
  -3  -6   5     1082.03     1005.97     16.96 o
  -2  -6   5      273.76      302.41      6.06 o
  -1  -6   5      260.08      248.55      6.74 o
   0  -6   5       84.73       77.25      4.74 o
   1  -6   5       65.22       58.06      4.61 o
   2  -6   5        0.59       -0.94      1.40 o
   3  -6   5        3.92        0.47      1.63 o
   4  -6   5       17.59       11.61      2.74 o
   5  -6   5       13.33       14.38      3.25 o
  -8  -5   5        3.55        1.60      2.84 o
  -7  -5   5        1.05        2.95      2.03 o
  -6  -5   5        4.03        5.10      2.07 o
  -5  -5   5       43.96       42.36      3.82 o
  -4  -5   5        0.05        0.05      1.15 o
  -3  -5   5      847.44      827.68     11.66 o
  -2  -5   5      990.07     1010.62     11.89 o
  -1  -5   5      795.79      769.22     11.14 o
   0  -5   5      213.78      225.90      6.07 o
   1  -5   5       30.33       28.41      2.53 o
   2  -5   5        8.61        3.35      1.31 o
   3  -5   5      117.57      103.64      5.29 o
   4  -5   5        2.25        1.84      1.60 o
   5  -5   5        0.01       -0.33      1.66 o
   6  -5   5       42.28       44.08      4.73 o
  -8  -4   5       65.47       61.20      5.29 o
  -7  -4   5       23.47       21.37      3.09 o
  -6  -4   5       60.31       60.86      4.64 o
  -5  -4   5        7.21        2.36      2.50 o
  -4  -4   5       40.78       42.54      2.33 o
  -3  -4   5       23.66       22.76      1.58 o
  -2  -4   5       29.80       35.59      2.36 o
  -1  -4   5        6.47        5.65      1.00 o
   0  -4   5       79.58       91.95      3.34 o
   1  -4   5      305.76      312.23      6.15 o
   2  -4   5       50.45       55.06      2.90 o
   3  -4   5       48.41       43.09      2.66 o
   4  -4   5        5.17        5.04      1.60 o
   5  -4   5       48.31       47.25      3.64 o
   6  -4   5       30.43       30.14      3.89 o
   7  -4   5       15.04       10.33      2.96 o
  -8  -3   5        0.01       -1.37      2.20 o
  -7  -3   5       26.45       23.39      3.35 o
  -6  -3   5      212.52      187.18      6.78 o
  -5  -3   5      775.34      759.76     18.68 o
  -4  -3   5     1007.39      991.54     10.83 o
  -3  -3   5       67.73       60.36      2.28 o
  -2  -3   5        1.40        0.95      0.75 o
  -1  -3   5       12.65       12.71      1.32 o
   0  -3   5       72.34       65.61      2.82 o
   1  -3   5        0.10        0.55      0.68 o
   2  -3   5       69.26       60.39      4.14 o
   3  -3   5        7.98        7.40      1.07 o
   4  -3   5        1.46        3.33      0.92 o
   5  -3   5       65.80       61.21      3.76 o
   6  -3   5       68.93       66.65      8.71 o
   7  -3   5      125.62      127.61      8.64 o
  -8  -2   5        0.00       -2.20      2.20 o
  -7  -2   5       82.76       86.35      4.65 o
  -6  -2   5        0.17       -0.95      1.06 o
  -5  -2   5      104.25      103.26      4.16 o
  -4  -2   5      901.80      893.25      8.36 o
  -3  -2   5       35.28       37.72      2.61 o
  -2  -2   5      384.45      435.07      5.58 o
  -1  -2   5      500.17      565.41      7.17 o
   0  -2   5      195.02      211.06      3.58 o
   1  -2   5        4.12        4.89      0.79 o
   2  -2   5     1009.85     1012.57     13.70 o
   3  -2   5       10.22       11.92      2.13 o
   4  -2   5      186.23      188.60      4.88 o
   5  -2   5       67.47       74.36      3.60 o
   6  -2   5       59.24       61.35      4.06 o
   7  -2   5        3.08        3.26      1.85 o
   8  -2   5        0.81        0.58      1.93 o
  -8  -1   5       17.55       15.21      4.53 o
  -7  -1   5        0.71       -0.34      1.52 o
  -6  -1   5       39.50       29.58      2.68 o
  -5  -1   5       21.89       21.17      1.89 o
  -4  -1   5      108.21      101.32      2.42 o
  -3  -1   5       28.94       28.06      1.59 o
  -2  -1   5      157.98      152.04      3.17 o
  -1  -1   5     1785.32     1918.22     17.31 o
   0  -1   5     2532.25     2548.68     20.72 o
   1  -1   5        0.55        0.50      0.42 o
   2  -1   5      173.37      179.61      3.71 o
   3  -1   5       57.42       51.19      2.80 o
   4  -1   5        0.03       -0.27      0.60 o
   5  -1   5      112.71      113.74      3.60 o
   6  -1   5        0.41       -0.69      1.18 o
   7  -1   5        1.28        1.23      1.35 o
   8  -1   5        0.05        1.06      1.67 o
  -7   0   5       12.64       11.45      2.37 o
  -6   0   5      757.77      733.90     14.66 o
  -5   0   5      118.27      117.55      3.61 o
  -4   0   5      115.68      111.69      2.50 o
  -3   0   5        6.54        8.90      0.89 o
  -2   0   5       20.40       13.63      1.10 o
  -1   0   5       62.21       50.33      1.86 o
   0   0   5       71.35       62.34      1.81 o
   1   0   5       11.92       13.75      0.91 o
   2   0   5      988.90      995.40     10.47 o
   3   0   5       46.23       58.03      1.54 o
   4   0   5     1144.28     1223.90     12.70 o
   5   0   5      143.96      149.82      3.06 o
   6   0   5      350.62      336.19      7.24 o
   7   0   5        3.31        3.66      1.26 o
   8   0   5       31.20       28.56      3.36 o
   9   0   5       18.86       14.59      9.32 o
  -7   1   5       70.95       70.58      7.55 o
  -6   1   5      109.01      113.02      5.54 o
  -5   1   5        0.04       -0.44      1.02 o
  -4   1   5      156.82      159.64      3.27 o
  -3   1   5      140.71      148.51      2.85 o
  -2   1   5      157.51      163.53      3.31 o
  -1   1   5      447.43      453.37      6.14 o
   0   1   5      984.99     1049.82      9.69 o
   1   1   5      104.34      113.14      2.13 o
   2   1   5       26.68       27.18      1.45 o
   3   1   5       93.48       92.29      1.96 o
   4   1   5        4.69        1.64      0.55 o
   5   1   5        9.17        7.64      1.08 o
   6   1   5        2.64        1.11      0.67 o
   7   1   5       29.54       31.58      2.69 o
   8   1   5       11.72        8.86      2.53 o
   9   1   5        4.58        1.26      3.63 o
  -7   2   5        0.15       -0.47      1.91 o
  -6   2   5       10.84       10.43      2.29 o
  -5   2   5        0.51        0.01      1.11 o
  -4   2   5      234.73      226.59      6.93 o
  -3   2   5       18.41       18.82      1.51 o
  -2   2   5       16.22       13.22      1.13 o
  -1   2   5      204.28      218.57      3.42 o
   0   2   5        0.72       -0.39      0.39 o
   1   2   5      154.23      141.63      2.72 o
   2   2   5      663.92      626.39     12.81 o
   3   2   5       48.28       43.77      1.56 o
   4   2   5        4.76        2.99      0.68 o
   5   2   5       22.87       20.50      1.17 o
   6   2   5      233.41      257.43      4.14 o
   7   2   5       65.14       64.46      2.05 o
   8   2   5       37.18       38.52      2.92 o
  -6   3   5        1.06       -0.14      1.81 o
  -5   3   5       96.42       96.69      4.83 o
  -4   3   5       30.50       28.45      2.32 o
  -3   3   5       66.33       64.65      5.25 o
  -2   3   5       67.27       48.65      2.64 o
  -1   3   5      316.65      337.21      5.99 o
   0   3   5      165.79      172.66      4.72 o
   1   3   5     1110.41     1109.67     11.91 o
   2   3   5      759.33      824.52      8.62 o
   3   3   5      507.08      508.63      5.76 o
   4   3   5      179.75      190.32      3.28 o
   5   3   5        5.47        4.23      1.18 o
   6   3   5      100.58      106.26      2.39 o
   7   3   5        0.74        0.36      0.74 o
   8   3   5        0.57       -0.53      1.41 o
  -6   4   5       16.85       14.03      2.82 o
  -5   4   5       65.13       59.73      5.06 o
  -4   4   5       10.66       14.18      1.97 o
  -3   4   5     1032.53      989.89     14.05 o
  -2   4   5     1020.72     1018.67     11.65 o
  -1   4   5       73.83       75.07      2.84 o
   0   4   5        2.27        6.02      1.36 o
   1   4   5      503.77      499.84      6.88 o
   2   4   5       76.72       63.32      2.37 o
   3   4   5      255.46      264.83      4.67 o
   4   4   5       44.61       48.35      2.12 o
   5   4   5        5.48        6.00      0.86 o
   6   4   5      101.69       95.77      2.87 o
   7   4   5      169.88      164.04      5.25 o
   8   4   5      112.22      112.38      4.27 o
   9   4   5        6.79        3.48      2.21 o
  -5   5   5        5.14        7.99      2.14 o
  -4   5   5        0.10        0.35      1.33 o
  -3   5   5      510.75      495.77      8.48 o
  -2   5   5       86.72       87.34      3.65 o
  -1   5   5      112.82      123.40      3.54 o
   0   5   5      156.20      169.93      5.25 o
   1   5   5      220.39      232.88      5.64 o
   2   5   5       43.92       42.41      2.60 o
   3   5   5      188.67      202.85      3.79 o
   4   5   5      189.31      197.38      3.55 o
   5   5   5       13.33        7.20      2.34 o
   6   5   5       38.87       34.75      4.74 o
   7   5   5        7.38        6.62      1.90 o
   8   5   5       35.36       34.93      3.01 o
   9   5   5        3.42        4.42      2.53 o
  -5   6   5        0.10        1.47      2.19 o
  -4   6   5        0.09        0.68      1.61 o
  -3   6   5        0.18       -0.31      1.29 o
  -2   6   5       39.64       37.03      2.84 o
  -1   6   5        1.05        0.73      0.90 o
   0   6   5       40.45       31.42      2.48 o
   1   6   5       33.57       25.21      2.34 o
   2   6   5       82.55       86.95      4.97 o
   3   6   5       11.17       10.08      1.58 o
   4   6   5       30.80       29.88      2.11 o
   5   6   5        0.00        1.29      1.74 o
   6   6   5       70.17       66.34      6.95 o
   7   6   5       11.82       14.22      3.48 o
   8   6   5       33.80       34.77      4.42 o
   9   6   5        0.62        3.16      3.16 o
  -4   7   5        8.42       10.11      2.79 o
  -3   7   5       45.67       50.12      3.79 o
  -2   7   5       36.07       43.63      3.32 o
  -1   7   5        0.06        1.50      1.31 o
   0   7   5      166.08      162.93      4.80 o
   1   7   5      588.61      544.10      9.13 o
   2   7   5      934.86      924.89     13.29 o
   3   7   5       89.42       95.36      3.75 o
   4   7   5      244.84      259.90     14.06 o
   5   7   5        2.35        3.16      2.53 o
   6   7   5       57.39       63.19      7.58 o
   7   7   5      417.17      461.26     18.96 o
   8   7   5       32.18       23.69      5.05 o
   9   7   5        7.22        5.77      2.56 o
  -3   8   5        7.32       10.99      3.40 o
  -2   8   5       60.21       68.98      5.94 o
  -1   8   5       27.38       26.39      2.89 o
   0   8   5        7.44        2.57      1.73 o
   1   8   5       36.42       25.69      2.94 o
   2   8   5      219.77      211.04      7.51 o
   3   8   5        2.24        1.74      2.01 o
   4   8   5       11.46        8.44      2.00 o
   5   8   5       10.15       15.16      4.74 o
   6   8   5       24.07       20.54      5.05 o
   7   8   5        5.56       -0.95      2.84 o
   8   8   5        7.72        9.48      4.11 o
  -1   9   5       21.79       20.77      3.34 o
   0   9   5        0.04        1.74      2.31 o
   1   9   5       72.32       61.54      4.60 o
   2   9   5       39.49       47.72     11.37 o
   3   9   5       17.86       19.45      3.90 o
   4   9   5        0.62       -0.95      2.84 o
   5   9   5       25.48       29.07      6.63 o
   6   9   5        8.38        5.37      4.11 o
   7   9   5       82.06       85.62     10.43 o
   0  10   5       20.38       15.34      6.32 o
   1  10   5       42.12       46.13      9.16 o
   2  10   5        4.45        0.35      2.96 o
   3  10   5       33.61       52.33      9.32 o
   4  10   5       95.78      115.31     13.27 o
   5  10   5       47.23       48.65      9.48 o
   6  10   5       37.39       30.33      7.58 o
  -4  -9   6        4.94        2.53      5.37 o
  -3  -9   6       94.38      110.26     13.58 o
  -2  -9   6        7.99        4.74      2.50 o
  -1  -9   6       10.07        6.75      3.90 o
   0  -9   6        2.14        3.48      4.74 o
   1  -9   6       18.65       21.32      9.48 o
  -5  -8   6       34.89       37.91      8.21 o
  -4  -8   6       27.78       29.38      7.58 o
  -3  -8   6       57.11       79.90     17.06 o
  -2  -8   6        8.86        9.05      4.44 o
  -1  -8   6       63.35       79.08      5.18 o
   0  -8   6        0.02        0.85      2.04 o
   1  -8   6       80.37       92.01      8.15 o
   2  -8   6        5.38        6.79      3.57 o
   3  -8   6       74.14       60.63      7.11 o
  -6  -7   6       95.99      110.53      9.05 o
  -5  -7   6      101.40      119.42     12.64 o
  -4  -7   6       28.60       21.48      6.00 o
  -3  -7   6        1.25        0.45      3.16 o
  -2  -7   6      223.24      202.16      7.55 o
  -1  -7   6        3.19        1.65      1.62 o
   0  -7   6        6.81        5.02      1.84 o
   1  -7   6        0.11       -0.10      1.67 o
   2  -7   6       41.89       36.55      5.34 o
   3  -7   6       27.59       23.78      4.47 o
   4  -7   6       86.16       82.68      7.78 o
  -7  -6   6       22.79       25.74      4.02 o
  -6  -6   6       61.12       69.90      5.53 o
  -5  -6   6        6.18        5.84      2.56 o
  -4  -6   6       32.30       35.31      3.57 o
  -3  -6   6       34.66       29.60      3.19 o
  -2  -6   6        7.75        4.78      1.48 o
  -1  -6   6      258.72      248.73      6.94 o
   0  -6   6        0.27        0.49      1.37 o
   1  -6   6       46.58       49.77      3.73 o
   2  -6   6      219.86      221.20     10.04 o
   3  -6   6       68.39       58.24      4.92 o
   4  -6   6      345.88      358.26     22.43 o
   5  -6   6       97.08       99.69      7.01 o
  -7  -5   6        1.77        0.05      2.09 o
  -6  -5   6       52.65       62.67      5.14 o
  -5  -5   6       32.71       33.21      5.50 o
  -4  -5   6       92.55       93.30      5.35 o
  -3  -5   6        2.24        1.22      0.94 o
  -2  -5   6       13.05       16.85      2.04 o
  -1  -5   6      103.26       91.54      5.23 o
   0  -5   6      127.07      132.67      4.86 o
   1  -5   6        5.01        1.89      1.14 o
   2  -5   6       77.24       71.85      4.14 o
   3  -5   6        9.47        6.44      2.06 o
   4  -5   6       43.66       47.76      5.34 o
   5  -5   6        0.07        0.48      1.71 o
   6  -5   6        1.45       -1.94      2.26 o
  -7  -4   6       30.16       37.64      4.33 o
  -6  -4   6       50.43       52.25      4.51 o
  -5  -4   6      168.63      138.82      6.46 o
  -4  -4   6        9.02       10.16      1.51 o
  -3  -4   6      128.97      115.03      3.44 o
  -2  -4   6        9.77        8.13      1.41 o
  -1  -4   6      275.94      265.93      6.25 o
   0  -4   6      239.71      241.34      6.00 o
   1  -4   6       10.79       10.60      1.65 o
   2  -4   6       56.06       60.22      3.20 o
   3  -4   6       53.85       52.44      3.59 o
   4  -4   6       50.86       46.75      3.52 o
   5  -4   6        4.93        3.74      1.92 o
   6  -4   6        3.21        5.33      2.16 o
   7  -4   6       17.04       14.22      3.19 o
  -7  -3   6        3.32       -1.76      1.76 o
  -6  -3   6      154.46      144.68      6.83 o
  -5  -3   6      169.10      153.42      6.34 o
  -4  -3   6       96.73      104.87      3.35 o
  -3  -3   6       37.10       36.39      1.97 o
  -2  -3   6       23.63       26.42      1.96 o
  -1  -3   6       25.58       24.95      2.03 o
   0  -3   6       64.82       54.20      3.03 o
   1  -3   6      310.17      325.81      6.55 o
   2  -3   6      282.89      310.82      8.04 o
   3  -3   6      187.52      197.36      4.81 o
   4  -3   6      190.54      196.75      6.70 o
   5  -3   6       75.90       73.55      4.81 o
   6  -3   6      104.46      106.87      7.72 o
   7  -3   6       11.98        8.91      2.61 o
  -7  -2   6        0.05        0.37      1.65 o
  -6  -2   6        1.38        0.82      1.38 o
  -5  -2   6        5.42        8.70      1.73 o
  -4  -2   6      155.66      151.73      2.84 o
  -3  -2   6      453.13      411.49      5.84 o
  -2  -2   6      183.75      195.84      4.17 o
  -1  -2   6      258.34      283.68      5.28 o
   0  -2   6        0.09       -0.20      0.68 o
   1  -2   6       35.96       43.95      3.95 o
   2  -2   6      128.96      140.37      3.34 o
   3  -2   6       20.69       17.29      1.31 o
   4  -2   6        2.55        0.80      0.84 o
   5  -2   6        5.18        2.89      1.40 o
   6  -2   6      116.20      107.87      5.02 o
   7  -2   6       72.99       74.06      4.81 o
   8  -2   6        0.11        1.28      2.09 o
  -7  -1   6        6.68        7.99      2.29 o
  -6  -1   6       67.33       68.38      4.11 o
  -5  -1   6        5.68        6.57      1.21 o
  -4  -1   6        2.16        1.15      0.70 o
  -3  -1   6       13.25       10.98      1.49 o
  -2  -1   6        0.89        0.09      0.59 o
  -1  -1   6       18.36       13.31      1.32 o
   0  -1   6     1057.25     1101.73     12.12 o
   1  -1   6        8.98        5.99      0.85 o
   2  -1   6        2.97        2.18      0.70 o
   3  -1   6       69.40       70.95      2.22 o
   4  -1   6        0.07        0.42      0.75 o
   5  -1   6      112.67      114.70      3.81 o
   6  -1   6      110.46      113.22      4.72 o
   7  -1   6       21.50       25.03      2.68 o
   8  -1   6        2.02        1.26      1.77 o
  -7   0   6        4.58        2.84      2.09 o
  -6   0   6        6.97        7.44      2.04 o
  -5   0   6      154.79      153.46      4.32 o
  -4   0   6      129.33      124.97      3.42 o
  -3   0   6      155.54      153.06      3.35 o
  -2   0   6        5.74        4.22      0.83 o
  -1   0   6      246.53      277.16      4.68 o
   0   0   6      141.90      143.46      3.13 o
   1   0   6       81.04       88.79      2.46 o
   2   0   6       77.73       77.38      2.14 o
   3   0   6        1.62        1.10      0.52 o
   4   0   6       88.12      101.74      2.66 o
   5   0   6       26.18       29.22      1.82 o
   6   0   6       47.78       48.32      2.64 o
   7   0   6        0.00        1.58      1.23 o
   8   0   6        7.42        6.76      1.87 o
  -7   1   6       40.78       35.02      3.88 o
  -6   1   6      278.27      259.14     10.18 o
  -5   1   6      208.83      226.92      6.34 o
  -4   1   6     1112.66     1047.90     13.73 o
  -3   1   6      356.81      358.97      5.47 o
  -2   1   6       23.39       18.66      1.30 o
  -1   1   6       18.74       20.97      1.50 o
   0   1   6     1426.94     1448.84     15.66 o
   1   1   6      304.51      299.05      5.72 o
   2   1   6      342.42      312.72      4.21 o
   3   1   6       67.31       69.39      1.94 o
   4   1   6      352.37      359.61      5.19 o
   5   1   6        8.79       10.19      1.09 o
   6   1   6     3172.64     3301.65     37.15 o
   7   1   6       46.97       48.45      5.04 o
   8   1   6       92.92       92.31      6.32 o
   9   1   6       10.43        8.85      2.84 o
  -7   2   6        9.54        3.93      3.24 o
  -6   2   6        1.04        2.42      3.40 o
  -5   2   6       86.78       85.30      4.50 o
  -4   2   6       51.51       46.03      3.22 o
  -3   2   6      223.24      213.62      5.12 o
  -2   2   6       51.35       48.00      2.05 o
  -1   2   6        4.14        2.90      0.68 o
   0   2   6      200.31      219.24      4.54 o
   1   2   6      163.50      177.20      3.48 o
   2   2   6       39.63       44.32      1.92 o
   3   2   6      215.87      216.86      3.66 o
   4   2   6        0.90        1.16      0.51 o
   5   2   6        5.45        4.01      0.97 o
   6   2   6      527.04      516.75      7.09 o
   7   2   6      103.04       94.78      6.33 o
   8   2   6       28.87       29.20      3.11 o
   9   2   6       12.50       13.27      2.84 o
  -6   3   6       54.85       54.13      4.82 o
  -5   3   6        3.28        4.87      1.67 o
  -4   3   6       90.76       92.61      5.52 o
  -3   3   6       54.67       54.97      4.97 o
  -2   3   6      178.70      177.55      4.12 o
  -1   3   6        0.15        0.37      0.71 o
   0   3   6      266.39      302.24      6.35 o
   1   3   6      517.60      552.22      9.07 o
   2   3   6       96.02      103.49      3.44 o
   3   3   6       72.25       69.17      1.94 o
   4   3   6       30.54       34.95      1.49 o
   5   3   6        2.04        1.40      0.61 o
   6   3   6        2.09        2.39      0.88 o
   7   3   6        0.12        0.15      1.02 o
   8   3   6        0.01       -0.13      1.42 o
   9   3   6       12.48       13.90      2.84 o
  -6   4   6       15.10       18.57      3.03 o
  -5   4   6       23.94       29.86      2.98 o
  -4   4   6        6.41        5.80      1.64 o
  -3   4   6        7.68        5.90      1.91 o
  -2   4   6       29.55       28.52      2.13 o
  -1   4   6      384.75      377.48      7.12 o
   0   4   6        4.53        2.33      0.93 o
   1   4   6       84.78       92.48      3.58 o
   2   4   6       25.28       25.76      1.51 o
   3   4   6      316.69      318.11      4.97 o
   4   4   6      169.71      190.44      3.46 o
   5   4   6      119.71      113.38      2.95 o
   6   4   6        0.95        0.48      0.96 o
   7   4   6        5.78        4.69      1.44 o
   8   4   6        1.18        1.26      1.21 o
   9   4   6        0.00       -0.95      1.90 o
  -5   5   6       30.03       32.29      3.32 o
  -4   5   6      130.52      135.40      5.84 o
  -3   5   6      250.81      248.95      7.42 o
  -2   5   6       26.44       32.96      2.41 o
  -1   5   6      300.79      302.92      5.99 o
   0   5   6       50.99       39.12      2.56 o
   1   5   6        0.04       -0.13      0.75 o
   2   5   6      151.49      152.24      3.52 o
   3   5   6        6.66        7.31      1.16 o
   4   5   6        4.01        4.15      0.93 o
   5   5   6       63.77       58.38      3.02 o
   6   5   6       88.21       86.33      4.90 o
   7   5   6      189.90      196.57      6.81 o
   8   5   6       10.27        6.39      1.89 o
   9   5   6       68.68       66.98      6.32 o
  -4   6   6        0.77        1.48      1.80 o
  -3   6   6       13.29       17.70      2.75 o
  -2   6   6       11.57       11.76      1.98 o
  -1   6   6      225.05      197.43      5.00 o
   0   6   6       30.15       33.16      2.36 o
   1   6   6      279.77      268.23     10.33 o
   2   6   6       46.67       37.73      3.19 o
   3   6   6      635.80      643.36     12.99 o
   4   6   6       71.38       70.20      4.03 o
   5   6   6       86.00       95.87      8.69 o
   6   6   6       98.09      108.05      9.48 o
   7   6   6       25.95       27.83      3.35 o
   8   6   6      128.03      128.76      5.92 o
   9   6   6       16.85       14.22      4.11 o
  -3   7   6        2.56        4.18      2.07 o
  -2   7   6        0.31        2.07      1.49 o
  -1   7   6        0.13       -0.51      1.22 o
   0   7   6        9.30       10.70      1.65 o
   1   7   6        3.63        3.89      1.40 o
   2   7   6      427.79      401.75     15.59 o
   3   7   6      355.69      360.30     16.57 o
   4   7   6       61.91       57.43      5.22 o
   5   7   6        2.38        1.90      2.53 o
   6   7   6        7.90        2.21      2.84 o
   7   7   6        0.24        1.90      2.84 o
   8   7   6       13.23        7.42      2.46 o
  -2   8   6       35.36       40.15      4.84 o
  -1   8   6       15.34        9.85      2.46 o
   0   8   6       69.44       68.32      4.26 o
   1   8   6       40.66       45.39      5.70 o
   2   8   6        5.00        2.47      1.90 o
   3   8   6       11.83        5.57      2.43 o
   4   8   6       47.28       47.28      6.16 o
   5   8   6        0.89       -2.21      2.21 o
   6   8   6       15.89       17.38      5.05 o
   7   8   6      136.61      148.80     12.95 o
   8   8   6      280.60      233.47     14.22 o
  -1   9   6       55.17       49.48      4.75 o
   0   9   6        6.10        7.23      2.37 o
   1   9   6        2.60        0.77      2.24 o
   2   9   6        0.03       -1.26      2.46 o
   3   9   6        9.95        6.27      3.63 o
   4   9   6       11.05        9.48      4.42 o
   5   9   6       30.47       31.59      6.95 o
   6   9   6       40.45       35.38      7.27 o
   7   9   6        0.91       -3.16      3.48 o
   1  10   6       34.73       32.22      7.90 o
   2  10   6        0.40       -1.54      2.96 o
   3  10   6       23.44       21.17      6.95 o
   4  10   6       70.28       73.93     11.06 o
   5  10   6        0.30       -3.79      3.79 o
   6  10   6       11.08        9.16      5.37 o
  -3  -9   7        9.43        8.53      6.00 o
  -2  -9   7        7.88        6.63      5.37 o
  -1  -9   7      114.80      113.10     13.90 o
   0  -9   7      106.77      116.26     13.90 o
  -5  -8   7        0.14       -2.84      4.11 o
  -4  -8   7       42.56       57.18     10.11 o
  -3  -8   7        0.08        2.17      3.10 o
  -2  -8   7        3.17        2.48      4.74 o
  -1  -8   7        2.77        5.05      3.35 o
   0  -8   7       14.31       11.72      3.57 o
   1  -8   7        2.01        2.49      3.19 o
   2  -8   7       26.42       27.03      5.25 o
  -6  -7   7        0.02        3.16      4.11 o
  -5  -7   7       11.52        8.85      5.05 o
  -4  -7   7        2.93        6.63      4.11 o
  -3  -7   7       40.90       54.04      6.12 o
  -2  -7   7        1.53        1.40      2.27 o
  -1  -7   7       11.58        9.43      2.70 o
   0  -7   7       76.80       81.61      5.04 o
   1  -7   7        0.00        0.84      1.90 o
   2  -7   7       15.78       14.73      3.16 o
   3  -7   7       20.70       19.33      4.45 o
  -6  -6   7      125.23      139.82      7.84 o
  -5  -6   7        4.70        6.75      2.79 o
  -4  -6   7       13.07        7.70      2.88 o
  -3  -6   7        6.96        2.62      1.76 o
  -2  -6   7       24.81       20.67      2.91 o
  -1  -6   7      381.92      345.31     10.02 o
   0  -6   7        2.99        1.14      1.70 o
   1  -6   7       20.72       21.52      3.15 o
   2  -6   7       26.03       22.97      3.27 o
   3  -6   7       62.52       58.77      5.08 o
   4  -6   7        4.05        7.44      3.23 o
   5  -6   7      111.66      103.24      8.48 o
  -7  -5   7        5.60        2.50      2.60 o
  -6  -5   7       49.73       49.60      4.66 o
  -5  -5   7       39.70       41.53      4.65 o
  -4  -5   7       11.73       14.34      2.55 o
  -3  -5   7        4.40        2.82      2.15 o
  -2  -5   7        3.32        1.45      1.34 o
  -1  -5   7     1083.20     1008.34     18.65 o
   0  -5   7     1041.02     1035.09     19.14 o
   1  -5   7      627.35      618.15     13.61 o
   2  -5   7      156.00      146.61     10.79 o
   3  -5   7        4.19        4.39      1.85 o
   4  -5   7        1.06       -1.89      1.89 o
   5  -5   7       46.40       49.08      5.16 o
   6  -5   7        4.53        2.46      2.76 o
  -7  -4   7       27.49       27.33      3.98 o
  -6  -4   7      114.24      118.42      7.76 o
  -5  -4   7       38.20       28.82      3.56 o
  -4  -4   7       18.82        7.94      3.81 o
  -3  -4   7      167.04      156.79      4.20 o
  -2  -4   7        6.45        5.04      1.41 o
  -1  -4   7      131.98      123.71      4.35 o
   0  -4   7      100.37      107.05      5.64 o
   1  -4   7       16.50       17.22      3.24 o
   2  -4   7      144.55      156.22      5.83 o
   3  -4   7      196.06      190.38      8.27 o
   4  -4   7        1.52        1.74      1.75 o
   5  -4   7        4.45        2.96      2.04 o
   6  -4   7        0.43       -1.73      2.10 o
  -7  -3   7       10.22       13.07      3.03 o
  -6  -3   7        6.15        2.02      1.94 o
  -5  -3   7        0.03        0.14      1.44 o
  -4  -3   7      375.45      370.99      9.58 o
  -3  -3   7      563.93      573.39      8.13 o
  -2  -3   7      362.46      360.87      7.43 o
  -1  -3   7       32.74       32.52      2.52 o
   0  -3   7        5.99        6.25      1.38 o
   1  -3   7       25.24       28.18      2.79 o
   2  -3   7        0.02       -0.06      0.93 o
   3  -3   7       57.27       57.33      3.35 o
   4  -3   7      101.90      120.30      6.64 o
   5  -3   7        3.99        2.49      1.78 o
   6  -3   7        3.29        0.78      1.82 o
   7  -3   7        7.59        2.87      2.34 o
  -7  -2   7       14.39        3.62      2.71 o
  -6  -2   7       11.89       12.64      2.26 o
  -5  -2   7      134.82      130.82      5.84 o
  -4  -2   7       41.87       35.69      2.19 o
  -3  -2   7      571.77      561.16      7.42 o
  -2  -2   7     1681.13     1674.51     17.68 o
  -1  -2   7       47.96       42.87      2.78 o
   0  -2   7      152.98      162.48      4.62 o
   1  -2   7       29.56       29.17      2.05 o
   2  -2   7        0.02       -0.82      0.82 o
   3  -2   7       15.57       17.23      1.94 o
   4  -2   7      169.70      176.22      6.03 o
   5  -2   7       12.42        9.99      2.50 o
   6  -2   7       34.75       30.30      3.22 o
   7  -2   7       76.36       70.95      5.84 o
  -7  -1   7        3.28       -0.01      1.96 o
  -6  -1   7       29.20       29.05      3.01 o
  -5  -1   7       52.20       60.57      3.83 o
  -4  -1   7        6.28        9.48      1.48 o
  -3  -1   7        0.01        0.23      0.73 o
  -2  -1   7        1.75        1.38      0.83 o
  -1  -1   7        2.85        5.18      1.14 o
   0  -1   7      176.01      202.84      5.04 o
   1  -1   7     1003.62     1048.73     14.80 o
   2  -1   7      960.11      966.80     11.34 o
   3  -1   7        3.43        3.85      1.23 o
   4  -1   7       40.51       40.80      2.03 o
   5  -1   7        6.43        4.41      1.43 o
   6  -1   7       21.04       22.52      3.97 o
   7  -1   7       29.29       27.95      3.47 o
   8  -1   7        0.21       -1.73      1.75 o
  -7   0   7       32.02       41.47      4.38 o
  -6   0   7        4.02        3.19      1.80 o
  -5   0   7       24.85       25.16      2.54 o
  -4   0   7      790.93      701.74     10.67 o
  -3   0   7      136.87      138.73      3.69 o
  -2   0   7        5.46        5.86      1.15 o
  -1   0   7        7.30        2.52      0.85 o
   0   0   7       69.69       55.66      2.95 o
   1   0   7      104.70      110.11      3.07 o
   2   0   7      214.77      211.45      3.69 o
   3   0   7        4.34        2.11      0.70 o
   4   0   7      218.51      246.33      4.11 o
   5   0   7       25.72       27.28      2.10 o
   6   0   7      335.56      345.93      8.07 o
   7   0   7      134.67      137.80      5.15 o
   8   0   7       79.56       71.40      7.52 o
  -7   1   7        0.97        1.98      2.40 o
  -6   1   7       24.87       19.43      4.36 o
  -5   1   7       69.51       67.23      4.84 o
  -4   1   7      592.43      536.23      8.97 o
  -3   1   7       62.08       62.73      2.85 o
  -2   1   7      179.67      179.10      6.12 o
  -1   1   7       93.64       97.98      3.23 o
   0   1   7      175.42      187.68      4.81 o
   1   1   7      520.89      516.66      8.26 o
   2   1   7      202.57      209.01      3.56 o
   3   1   7       22.82       23.11      1.32 o
   4   1   7       77.20       80.76      2.67 o
   5   1   7      109.83      115.21      3.14 o
   6   1   7       96.62       98.94      3.96 o
   7   1   7        6.49        5.26      1.64 o
   8   1   7       44.96       44.86      3.46 o
   9   1   7        0.40       -0.32      2.21 o
  -6   2   7       38.05       41.42      5.37 o
  -5   2   7        7.15        8.16      2.00 o
  -4   2   7        4.50        1.59      1.47 o
  -3   2   7       39.03       43.96      3.17 o
  -2   2   7      196.22      192.16      4.00 o
  -1   2   7      160.39      156.97      3.70 o
   0   2   7       39.76       52.22      3.00 o
   1   2   7      135.17      146.82      3.72 o
   2   2   7      136.72      132.64      3.11 o
   3   2   7        4.50        6.70      0.90 o
   4   2   7       43.52       44.93      1.78 o
   5   2   7        0.16        0.49      0.69 o
   6   2   7        9.35        9.41      1.31 o
   7   2   7        8.54        9.92      2.26 o
   8   2   7      150.98      145.53      5.12 o
   9   2   7       41.05       43.91      4.74 o
  -6   3   7        8.55        2.79      2.35 o
  -5   3   7       14.07       14.08      2.34 o
  -4   3   7        2.07        2.21      1.81 o
  -3   3   7       89.73       98.77      4.87 o
  -2   3   7      243.33      235.44      5.49 o
  -1   3   7      101.36      102.98      4.13 o
   0   3   7       37.65       47.72      2.95 o
   1   3   7      357.72      348.05      8.03 o
   2   3   7      158.86      173.34      3.25 o
   3   3   7      208.69      228.86      4.74 o
   4   3   7      677.08      694.14      8.37 o
   5   3   7       30.31       28.70      2.01 o
   6   3   7      118.07      121.39      3.93 o
   7   3   7        2.40        3.04      1.58 o
   8   3   7        3.98        3.26      1.44 o
   9   3   7       23.49       19.27      3.48 o
  -5   4   7       32.30       27.39      3.14 o
  -4   4   7       23.84       18.17      3.00 o
  -3   4   7      156.39      153.80      5.48 o
  -2   4   7       14.38       17.78      2.00 o
  -1   4   7      370.41      340.59      7.66 o
   0   4   7      984.16      939.78     12.87 o
   1   4   7       11.46       10.71      1.37 o
   2   4   7       40.43       52.59      1.98 o
   3   4   7      445.00      447.48      8.96 o
   4   4   7       55.38       63.76      2.29 o
   5   4   7      324.25      340.22      6.75 o
   6   4   7        3.54        2.89      1.90 o
   7   4   7        1.33        2.37      1.56 o
   8   4   7       27.37       27.03      4.90 o
   9   4   7       31.05       27.80      4.42 o
  -5   5   7        0.15        1.78      2.03 o
  -4   5   7        2.16        1.43      1.69 o
  -3   5   7        7.23        1.85      1.65 o
  -2   5   7        2.15        4.28      1.40 o
  -1   5   7     1265.33     1199.57     14.89 o
   0   5   7      478.96      466.94      9.10 o
   1   5   7      168.71      169.52      4.55 o
   2   5   7        8.18       13.40      1.45 o
   3   5   7       10.62        9.99      1.40 o
   4   5   7       22.89       21.32      1.49 o
   5   5   7       35.21       37.56      3.04 o
   6   5   7      106.10      115.96     12.32 o
   7   5   7        0.25       -0.16      1.34 o
   8   5   7       52.71       52.63      7.42 o
   9   5   7       66.98       53.08      6.00 o
  -4   6   7        0.09       -0.07      2.01 o
  -3   6   7       16.24       13.80      2.62 o
  -2   6   7        8.76        7.08      1.91 o
  -1   6   7       11.71       11.48      1.72 o
   0   6   7       18.09       18.38      2.17 o
   1   6   7        4.26        3.28      1.19 o
   2   6   7      137.00      123.57      4.54 o
   3   6   7       45.14       42.25      3.28 o
   4   6   7        0.00       -0.84      1.04 o
   5   6   7        0.45        1.19      1.44 o
   6   6   7       12.50       11.67      2.56 o
   7   6   7        0.99       -0.15      1.44 o
   8   6   7        5.54        7.98      4.27 o
   9   6   7       10.19        8.85      3.79 o
  -3   7   7       94.41      101.26      6.11 o
  -2   7   7        3.11        1.37      1.71 o
  -1   7   7       66.63       64.76      5.12 o
   0   7   7        0.65        2.38      1.30 o
   1   7   7        6.80        7.50      1.97 o
   2   7   7       91.71       95.96      4.36 o
   3   7   7      399.46      393.52     10.56 o
   4   7   7      426.15      441.21     11.13 o
   5   7   7       37.04       36.91      6.95 o
   6   7   7      142.53      161.22      7.70 o
   7   7   7       11.38       10.10      2.65 o
   8   7   7       72.46       86.41     11.69 o
  -2   8   7      151.03      186.08     13.33 o
  -1   8   7        0.04        0.25      1.91 o
   0   8   7       61.06       71.48      4.21 o
   1   8   7       52.75       52.78      3.23 o
   2   8   7       29.42       22.28      3.32 o
   3   8   7        9.20       10.99      3.10 o
   4   8   7      517.32      532.30     15.92 o
   5   8   7       16.64        9.79      4.11 o
   6   8   7       27.64       27.17      6.00 o
   7   8   7        0.05       -0.17      2.11 o
   8   8   7       41.54       39.18      4.80 o
  -1   9   7        6.04        7.64      3.33 o
   0   9   7       75.83       86.89      6.73 o
   1   9   7        0.01        1.01      2.41 o
   2   9   7       10.55        7.79      2.72 o
   3   9   7       67.69       50.83      6.21 o
   4   9   7        1.14       11.37      5.05 o
   5   9   7       12.98        8.53      4.74 o
   6   9   7        5.36       10.74      4.74 o
   7   9   7        1.23        1.06      2.56 o
   1  10   7       27.22       29.61      5.80 o
   2  10   7       19.15       20.22      4.91 o
   3  10   7       42.05       52.13      9.48 o
   4  10   7       13.23        9.16      5.05 o
   5  10   7       15.14       24.33      7.27 o
  -4  -8   8       20.34       22.75      7.27 o
  -3  -8   8       79.55      105.20     13.27 o
  -2  -8   8       30.86       23.62      4.99 o
  -1  -8   8       73.37       82.14     11.37 o
   0  -8   8        0.01       -0.32      4.11 o
   1  -8   8       27.68       27.09      5.22 o
  -5  -7   8      255.00      300.13     18.96 o
  -4  -7   8       53.47       64.13     10.11 o
  -3  -7   8       37.35       36.43      5.58 o
  -2  -7   8        1.36       -1.02      2.34 o
  -1  -7   8        0.51        0.33      2.56 o
   0  -7   8      147.08      135.81      9.72 o
   1  -7   8        9.66        9.81      3.33 o
   2  -7   8        5.64        2.67      2.88 o
   3  -7   8        3.18        2.84      3.33 o
  -6  -6   8       14.43       20.88      3.92 o
  -5  -6   8        0.76        1.40      2.79 o
  -4  -6   8       62.04       76.50      9.32 o
  -3  -6   8       23.58       27.17      3.38 o
  -2  -6   8      119.50      113.22      9.86 o
  -1  -6   8       26.54       18.81      3.09 o
   0  -6   8       75.52       73.29      5.45 o
   1  -6   8      132.41      135.47      9.15 o
   2  -6   8        0.60       -0.47      2.23 o
   3  -6   8        9.15        9.88      3.46 o
   4  -6   8       70.40       78.56      9.16 o
  -6  -5   8       13.41       10.13      2.98 o
  -5  -5   8       17.95       19.56      3.72 o
  -4  -5   8       62.68       75.53      6.59 o
  -3  -5   8       44.92       43.42      4.06 o
  -2  -5   8        6.03        6.42      2.01 o
  -1  -5   8        4.30        2.83      1.69 o
   0  -5   8       27.60       27.19      3.27 o
   1  -5   8        8.71        5.42      1.94 o
   2  -5   8        9.33        7.43      2.50 o
   3  -5   8       16.47       11.45      4.11 o
   4  -5   8       92.67      110.00     12.32 o
   5  -5   8       18.23       23.57      6.63 o
  -6  -4   8       55.01       61.43      5.34 o
  -5  -4   8       73.92       89.34      6.08 o
  -4  -4   8        3.09        6.46      2.03 o
  -3  -4   8       29.78       24.26      3.59 o
  -2  -4   8       36.98       44.66      3.16 o
  -1  -4   8       39.91       36.92      3.56 o
   0  -4   8        2.21        2.11      1.51 o
   1  -4   8      173.83      172.10      9.10 o
   2  -4   8      258.40      256.75      8.01 o
   3  -4   8       35.24       35.62      7.74 o
   4  -4   8        4.45        1.85      2.11 o
   5  -4   8        0.44       -0.87      1.75 o
   6  -4   8        0.27       -1.13      2.21 o
  -7  -3   8       13.10        7.82      4.19 o
  -6  -3   8        4.06        3.46      2.24 o
  -5  -3   8        0.01        1.26      2.01 o
  -4  -3   8      218.77      186.61      6.89 o
  -3  -3   8      509.93      452.23     13.67 o
  -2  -3   8      102.66      123.62      6.96 o
  -1  -3   8      345.33      345.85      7.69 o
   0  -3   8        3.02        1.25      2.16 o
   1  -3   8        9.24        7.66      1.81 o
   2  -3   8        0.42       -1.00      1.00 o
   3  -3   8       90.50       85.59      6.14 o
   4  -3   8        5.45        1.26      1.79 o
   5  -3   8       96.04       86.88      5.62 o
   6  -3   8      111.28      145.00      6.85 o
   7  -3   8       36.78       28.08      3.82 o
  -7  -2   8       34.30       41.46      6.57 o
  -6  -2   8        0.32       -0.23      1.59 o
  -5  -2   8        0.00       -0.10      1.66 o
  -4  -2   8       17.73        8.94      2.55 o
  -3  -2   8       17.13        8.95      1.29 o
  -2  -2   8       10.64        7.88      1.36 o
  -1  -2   8      208.55      209.58      5.60 o
   0  -2   8      221.26      224.08      5.84 o
   1  -2   8      107.20      118.35     12.63 o
   2  -2   8       51.55       59.66      5.15 o
   3  -2   8       24.31       24.05      2.72 o
   4  -2   8      131.32      135.54      6.48 o
   5  -2   8        1.44        0.48      1.31 o
   6  -2   8        6.83        3.35      1.93 o
   7  -2   8        1.51        1.74      1.97 o
  -6  -1   8       42.90       43.15      3.72 o
  -5  -1   8        0.78       -0.75      1.30 o
  -4  -1   8       66.46       68.00      3.62 o
  -3  -1   8        4.43        4.14      1.26 o
  -2  -1   8       15.52       10.50      1.63 o
  -1  -1   8      135.74      126.17      4.25 o
   0  -1   8       24.91       19.95      2.04 o
   1  -1   8      111.36      108.11     10.14 o
   2  -1   8      156.49      157.28      4.61 o
   3  -1   8       10.84       11.38      1.43 o
   4  -1   8        9.22       11.23      1.55 o
   5  -1   8       41.10       36.30      3.24 o
   6  -1   8        5.55        6.11      3.38 o
   7  -1   8       63.93       58.95      4.72 o
   8  -1   8        7.30        4.11      2.46 o
  -6   0   8        7.86        8.99      2.59 o
  -5   0   8        0.02        0.48      1.41 o
  -4   0   8       75.07       60.27      3.36 o
  -3   0   8       43.88       33.08      2.17 o
  -2   0   8        2.82        2.73      1.09 o
  -1   0   8      105.34      109.84      8.25 o
   0   0   8        9.88        8.12      1.41 o
   1   0   8       30.47       38.34      2.64 o
   2   0   8       62.57       55.22      2.71 o
   3   0   8      117.67      124.15      3.48 o
   4   0   8       46.22       49.21      3.01 o
   5   0   8        0.84        1.74      1.29 o
   6   0   8        0.03       -1.26      1.26 o
   7   0   8       78.87       67.46     10.31 o
   8   0   8       29.97       30.44      3.95 o
  -6   1   8        3.27        3.68      2.31 o
  -5   1   8       37.22       42.41      4.17 o
  -4   1   8      283.69      260.79      7.12 o
  -3   1   8      703.08      709.88     10.82 o
  -2   1   8     1119.05     1033.92     15.47 o
  -1   1   8      336.31      333.06      7.30 o
   0   1   8       69.46       66.59      3.50 o
   1   1   8       75.57       83.07      3.86 o
   2   1   8      740.08      764.42      9.45 o
   3   1   8       14.69       10.12      1.03 o
   4   1   8       68.96       69.56      2.71 o
   5   1   8        4.36        4.83      1.39 o
   6   1   8      113.83      119.59      4.59 o
   7   1   8       20.01       12.61      2.34 o
   8   1   8      758.25      744.85     28.59 o
  -6   2   8       32.31       43.24      4.71 o
  -5   2   8       38.33       36.98      4.39 o
  -4   2   8       42.60       41.44      4.78 o
  -3   2   8        5.79        2.49      1.08 o
  -2   2   8      420.42      375.80      6.74 o
  -1   2   8      511.60      488.88      9.84 o
   0   2   8       20.14       18.56      3.28 o
   1   2   8       50.54       47.26      2.91 o
   2   2   8       44.99       43.47      2.47 o
   3   2   8        0.03        0.17      0.68 o
   4   2   8        9.75        8.24      1.04 o
   5   2   8       83.49       81.17      4.12 o
   6   2   8       21.79       15.32      2.34 o
   7   2   8        0.85       -0.63      1.34 o
   8   2   8      623.38      642.25     32.07 o
   9   2   8       70.00       49.60      5.69 o
  -5   3   8        0.26       -0.12      1.96 o
  -4   3   8       82.62       87.56      5.92 o
  -3   3   8        7.26        7.30      2.11 o
  -2   3   8       46.02       41.46      2.87 o
  -1   3   8       17.03       18.80      1.55 o
   0   3   8       31.25       36.13      1.76 o
   1   3   8        1.76       -0.44      0.90 o
   2   3   8      116.06      115.84      3.52 o
   3   3   8      423.39      453.76      7.59 o
   4   3   8       35.74       38.53      2.03 o
   5   3   8       13.32        6.81      3.61 o
   6   3   8        7.45        5.29      1.66 o
   7   3   8        1.73       -0.16      1.34 o
   8   3   8       10.38       11.20      2.23 o
   9   3   8        9.07        3.79      3.16 o
  -5   4   8       12.42       14.43      2.96 o
  -4   4   8       38.85       37.19      5.19 o
  -3   4   8       36.34       41.29      3.58 o
  -2   4   8       84.85       72.49      4.36 o
  -1   4   8      135.70      129.75      5.14 o
   0   4   8      272.22      262.86      6.71 o
   1   4   8      257.57      264.11      5.62 o
   2   4   8        5.58        4.10      0.77 o
   3   4   8        0.24        0.28      0.74 o
   4   4   8       18.22       18.45      1.58 o
   5   4   8       98.88       93.79      4.12 o
   6   4   8       81.47       80.27      8.37 o
   7   4   8        0.09        0.29      1.44 o
   8   4   8        0.12       -0.88      1.66 o
   9   4   8        0.21        0.63      2.84 o
  -4   5   8       19.45       15.06      2.59 o
  -3   5   8       53.31       55.36      6.46 o
  -2   5   8      127.73      127.91      5.50 o
  -1   5   8      170.90      153.68      4.47 o
   0   5   8       19.09       16.84      1.93 o
   1   5   8        0.21        1.31      1.00 o
   2   5   8        5.75        4.10      1.36 o
   3   5   8       11.10       11.62      1.61 o
   4   5   8       16.09       11.59      1.73 o
   5   5   8       11.29        9.93      2.34 o
   6   5   8       26.59       24.59      6.00 o
   7   5   8       55.14       58.94      4.91 o
   8   5   8        3.82        4.61      2.53 o
   9   5   8       53.14       52.76      6.63 o
  -3   6   8        1.26        2.43      1.95 o
  -2   6   8       39.03       34.45      3.51 o
  -1   6   8       15.68        9.57      1.91 o
   0   6   8       20.78       22.89      2.38 o
   1   6   8      316.11      287.98      6.61 o
   2   6   8       54.28       54.52      3.08 o
   3   6   8      100.60      105.48      7.07 o
   4   6   8       11.07       10.17      2.12 o
   5   6   8      106.43      121.30      7.70 o
   6   6   8       27.92       35.40      5.69 o
   7   6   8       17.30       22.55      3.46 o
   8   6   8       59.76       59.52      6.32 o
  -3   7   8       36.01       40.94      4.65 o
  -2   7   8        7.19        9.60      2.55 o
  -1   7   8       96.48       98.46      5.08 o
   0   7   8        2.62        0.22      1.28 o
   1   7   8        0.45        0.52      1.34 o
   2   7   8       55.97       61.92      6.32 o
   3   7   8       67.08       73.88      5.32 o
   4   7   8      345.82      358.25     10.09 o
   5   7   8      425.05      426.92     13.85 o
   6   7   8       82.44       91.91      7.03 o
   7   7   8        1.06       -0.95      2.01 o
   8   7   8       20.99       16.53      3.23 o
  -2   8   8        0.06        1.14      2.81 o
  -1   8   8       34.51       44.06      4.37 o
   0   8   8        2.27        1.54      1.61 o
   1   8   8        0.06        0.75      1.46 o
   2   8   8       17.93       15.03      3.09 o
   3   8   8       61.82       49.91      4.66 o
   4   8   8       47.49       29.44      4.68 o
   5   8   8        0.02       -0.02      2.11 o
   6   8   8       44.94       42.86     11.69 o
   7   8   8        5.38        3.06      2.56 o
   0   9   8       30.83       41.25      5.19 o
   1   9   8      117.10      115.66     18.17 o
   2   9   8       16.32       16.62      3.37 o
   3   9   8        0.55        0.09      2.22 o
   4   9   8        6.99        8.94      3.46 o
   5   9   8        0.11        0.15      2.56 o
   6   9   8        7.63        6.18      5.37 o
   2  10   8       10.79        5.13      3.78 o
   3  10   8       11.08       10.66      5.53 o
   4  10   8        0.24        0.27      3.10 o
   5  10   8        0.68        0.63      2.90 o
  -2  -8   9       12.00        4.74      5.69 o
  -1  -8   9       12.26        5.69      5.05 o
   0  -8   9        2.12       -0.95      5.05 o
  -4  -7   9        4.37        4.11      5.37 o
  -3  -7   9        1.61        2.53      4.74 o
  -2  -7   9       15.78       11.88      4.00 o
  -1  -7   9       19.40       31.59      7.90 o
   0  -7   9        2.68        2.11      2.65 o
   1  -7   9       15.45       15.65      4.23 o
   2  -7   9       21.98       26.14     12.80 o
  -5  -6   9      125.18      144.38     14.85 o
  -4  -6   9       35.81       55.02      6.07 o
  -3  -6   9       23.28       34.14      5.81 o
  -2  -6   9       22.98       27.02      4.80 o
  -1  -6   9       12.26        7.80      2.70 o
   0  -6   9        8.84        5.97      2.96 o
   1  -6   9       56.93       53.41      8.69 o
   2  -6   9       30.76       28.49      4.69 o
   3  -6   9        3.36        3.77      3.10 o
   4  -6   9        4.92        3.17      3.23 o
  -5  -5   9        2.07        0.66      2.24 o
  -4  -5   9      168.16      189.24      9.27 o
  -3  -5   9       49.38       50.36      4.54 o
  -2  -5   9        0.95        2.54      2.04 o
  -1  -5   9       11.40        7.81      2.26 o
   0  -5   9       11.89        5.30      2.07 o
   1  -5   9      624.10      613.50     17.76 o
   2  -5   9      367.68      380.56     19.75 o
   3  -5   9      234.21      249.82     11.06 o
   4  -5   9       67.39       60.08      7.27 o
   5  -5   9        3.43        1.24      2.88 o
  -6  -4   9       43.16       40.45      6.18 o
  -5  -4   9        4.89        2.93      2.41 o
  -4  -4   9       47.95       40.95      5.25 o
  -3  -4   9        0.37       -0.54      1.62 o
  -2  -4   9        9.07        7.73      2.79 o
  -1  -4   9      265.67      269.28      8.57 o
   0  -4   9        2.61       -0.08      1.44 o
   1  -4   9      260.11      248.52      8.20 o
   2  -4   9      359.05      371.27     12.73 o
   3  -4   9       96.68       94.78      7.24 o
   4  -4   9      136.03      132.99      8.82 o
   5  -4   9       40.10       39.25      5.12 o
   6  -4   9        0.21       -1.76      4.11 o
  -6  -3   9        1.87        3.40      2.43 o
  -5  -3   9       19.37        9.46      2.78 o
  -4  -3   9       38.64       35.23      4.91 o
  -3  -3   9       36.34       26.41      5.26 o
  -2  -3   9      315.16      299.64     19.92 o
  -1  -3   9       39.27       41.32      3.64 o
   0  -3   9       30.51       35.95      3.46 o
   1  -3   9       11.37       15.23      4.08 o
   2  -3   9        4.70        3.63      1.62 o
   3  -3   9       12.54        5.50      3.16 o
   4  -3   9       27.24       19.76      3.46 o
   5  -3   9      147.71      145.18     14.69 o
   6  -3   9       26.72       25.73      4.13 o
  -6  -2   9       25.99       25.59      3.21 o
  -5  -2   9        6.14        8.04      2.14 o
  -4  -2   9       33.67       33.46      3.15 o
  -3  -2   9       83.40       79.60      5.11 o
  -2  -2   9      218.84      213.86      5.39 o
  -1  -2   9      903.33      903.15     19.46 o
   0  -2   9      938.67      961.28     17.56 o
   1  -2   9       69.97       67.53      4.37 o
   2  -2   9       53.30       52.35      5.34 o
   3  -2   9        4.37        1.31      2.53 o
   4  -2   9        7.89        4.67      2.05 o
   5  -2   9        5.96        6.98      2.69 o
   6  -2   9        2.41        0.68      2.11 o
   7  -2   9       21.54       18.00      3.32 o
  -6  -1   9       64.46       72.65      4.96 o
  -5  -1   9        2.54        0.71      1.62 o
  -4  -1   9        1.00        2.42      1.39 o
  -3  -1   9      157.46      174.97      5.78 o
  -2  -1   9       24.46       26.10      2.55 o
  -1  -1   9       47.93       45.85      3.25 o
   0  -1   9      195.17      195.93      5.64 o
   1  -1   9        0.13        0.76      1.11 o
   2  -1   9       58.60       64.28      4.17 o
   3  -1   9      225.55      232.61      7.11 o
   4  -1   9      155.89      158.91      7.15 o
   5  -1   9        5.25        7.03      2.11 o
   6  -1   9       94.29       90.01      6.14 o
   7  -1   9        0.71        0.00      2.01 o
  -6   0   9      129.90      136.41      7.93 o
  -5   0   9       95.61       97.42      5.32 o
  -4   0   9        8.53        7.92      1.88 o
  -3   0   9        0.92        2.37      1.18 o
  -2   0   9      214.37      198.65     12.04 o
  -1   0   9       61.31       66.28      3.81 o
   0   0   9        3.86        2.59      1.11 o
   1   0   9        9.98        9.77      1.87 o
   2   0   9       41.83       42.14      3.90 o
   3   0   9      307.63      316.38      8.20 o
   4   0   9      233.13      246.07      8.71 o
   5   0   9       15.17       12.32      2.46 o
   6   0   9       31.94       32.79      3.57 o
   7   0   9        5.99        7.21      2.43 o
   8   0   9       68.81       56.46      6.95 o
  -6   1   9       19.32       25.15      3.85 o
  -5   1   9        2.80        0.35      1.85 o
  -4   1   9       31.09       27.39      3.76 o
  -3   1   9       29.89       26.17      3.94 o
  -2   1   9     1165.75     1023.49     13.72 o
  -1   1   9      337.11      336.23     11.26 o
   0   1   9       85.46       87.34      4.29 o
   1   1   9       13.06       14.09      2.28 o
   2   1   9       60.84       67.81      3.25 o
   3   1   9      104.34      110.51      3.54 o
   4   1   9       38.67       39.89      3.44 o
   5   1   9        4.76        4.15      1.74 o
   6   1   9       14.14        9.63      2.34 o
   7   1   9       52.25       48.54      4.13 o
   8   1   9      169.41      156.61      9.16 o
  -5   2   9        0.17        1.54      2.09 o
  -4   2   9       23.42       19.67      3.37 o
  -3   2   9       40.60       36.33      2.67 o
  -2   2   9       26.63       26.77      2.16 o
  -1   2   9       29.83       29.99      2.16 o
   0   2   9       44.52       38.84      2.91 o
   1   2   9      156.94      162.89      5.97 o
   2   2   9      167.60      174.58      4.48 o
   3   2   9       83.23       90.00      5.53 o
   4   2   9       91.16       91.08      3.32 o
   5   2   9        0.52       -0.49      1.21 o
   6   2   9        9.94        8.86      2.23 o
   7   2   9       31.03       37.33      3.78 o
   8   2   9        1.62        6.75      2.20 o
  -5   3   9        0.20        2.68      2.43 o
  -4   3   9      110.61      116.53      7.15 o
  -3   3   9        0.10       -0.67      1.25 o
  -2   3   9       25.86       16.96      2.32 o
  -1   3   9       15.13       11.40      1.33 o
   0   3   9      407.48      399.57      6.69 o
   1   3   9       29.18       29.33      2.53 o
   2   3   9       91.00       87.97      4.23 o
   3   3   9      181.25      187.80      4.62 o
   4   3   9       43.80       49.67      2.68 o
   5   3   9       14.85       14.45      3.00 o
   6   3   9      251.77      247.06      8.71 o
   7   3   9        0.18       -1.07      1.58 o
   8   3   9       18.84       16.09      2.79 o
  -4   4   9       63.20       83.36      6.32 o
  -3   4   9       96.50       84.24      6.00 o
  -2   4   9       12.95       10.64      2.15 o
  -1   4   9      202.16      189.26      6.02 o
   0   4   9        3.78        0.41      1.06 o
   1   4   9       11.63        5.73      1.51 o
   2   4   9      173.95      158.84      5.26 o
   3   4   9       10.98       13.42      1.36 o
   4   4   9       44.24       48.68      3.69 o
   5   4   9      169.65      167.84      7.37 o
   6   4   9      189.87      181.59      7.70 o
   7   4   9      152.95      156.97      6.93 o
   8   4   9       43.38       44.92      4.23 o
  -4   5   9        4.43        4.73      2.40 o
  -3   5   9        0.08       -1.04      1.80 o
  -2   5   9        0.22       -0.33      1.33 o
  -1   5   9      101.38       77.19      4.40 o
   0   5   9        3.70        6.24      1.48 o
   1   5   9     1249.63     1191.53     16.07 o
   2   5   9      743.69      766.59     11.22 o
   3   5   9       36.02       36.91      2.92 o
   4   5   9        7.66        9.35      1.99 o
   5   5   9       25.37       26.41      3.68 o
   6   5   9        0.08       -1.11      1.34 o
   7   5   9        0.22        1.01      1.75 o
   8   5   9       24.05       20.63      7.42 o
  -3   6   9       19.56       13.85      3.02 o
  -2   6   9        6.20        7.98      2.68 o
  -1   6   9       18.66       18.56      2.47 o
   0   6   9       32.55       35.59      3.02 o
   1   6   9      118.09      122.72      4.89 o
   2   6   9        2.36        0.66      1.18 o
   3   6   9       18.85       16.33      3.97 o
   4   6   9       71.24       69.36      4.92 o
   5   6   9       50.98       42.86      4.91 o
   6   6   9        6.58        6.42      2.34 o
   7   6   9        2.36        0.08      1.90 o
   8   6   9       38.12       34.09      6.95 o
  -2   7   9        4.36        5.41      2.44 o
  -1   7   9       22.38       24.82      3.52 o
   0   7   9        4.00        3.84      1.70 o
   1   7   9       27.23       29.98      3.42 o
   2   7   9        5.49        3.44      2.06 o
   3   7   9        8.50        9.97      2.54 o
   4   7   9        4.54        2.32      2.20 o
   5   7   9       94.53      102.90      7.81 o
   6   7   9       60.70       75.83      6.47 o
   7   7   9        6.16        3.28      2.56 o
   8   7   9       28.39       28.99      4.23 o
  -1   8   9      153.93      170.42      8.15 o
   0   8   9       36.68       59.30      4.21 o
   1   8   9       14.78       10.92      3.06 o
   2   8   9       15.17       17.22      3.24 o
   3   8   9        9.39       10.05      2.72 o
   4   8   9       39.10       45.66      7.90 o
   5   8   9       83.29       82.78      7.48 o
   6   8   9      459.67      484.05     15.97 o
   7   8   9       50.79       56.30      8.53 o
   1   9   9        7.90       18.04      7.11 o
   2   9   9       51.16       61.73      5.83 o
   3   9   9       52.01       45.08      6.24 o
   4   9   9       10.29       10.61      3.79 o
   5   9   9       24.43       12.88      5.05 o
   6   9   9       29.83       22.64      4.47 o
  -3  -7  10      268.73      316.88     20.54 o
  -2  -7  10       21.89       25.90      5.47 o
  -1  -7  10        0.79       -2.84      3.79 o
   0  -7  10       36.97       49.28      9.79 o
   1  -7  10        2.09        5.53      3.57 o
  -4  -6  10       11.53       20.22      6.63 o
  -3  -6  10      113.31      144.38     15.48 o
  -2  -6  10       64.50       89.55      8.38 o
  -1  -6  10       21.04       22.39      4.45 o
   0  -6  10       70.86       67.55     12.16 o
   1  -6  10       10.07        2.68      2.79 o
   2  -6  10      109.03      118.17     11.22 o
   3  -6  10       18.67       22.27      4.80 o
  -5  -5  10       36.42       42.09      6.35 o
  -4  -5  10       24.82       37.79      5.58 o
  -3  -5  10       49.99       49.56      5.95 o
  -2  -5  10       32.01       23.34      4.35 o
  -1  -5  10       23.07       25.18      4.34 o
   0  -5  10       28.45       29.65      5.43 o
   1  -5  10       27.31       31.05      4.80 o
   2  -5  10       26.15       23.23      4.24 o
   3  -5  10       51.14       53.97      8.06 o
   4  -5  10        1.54        3.72      2.96 o
  -5  -4  10        8.14        5.03      2.72 o
  -4  -4  10       26.66       19.63      4.13 o
  -3  -4  10       38.06       45.13      6.71 o
  -2  -4  10       63.94       72.52      8.53 o
  -1  -4  10        3.60        3.27      1.86 o
   0  -4  10       12.13        6.16      3.17 o
   1  -4  10        1.22        1.26      2.01 o
   2  -4  10       28.82       20.03      5.53 o
   3  -4  10       50.25       34.89      4.80 o
   4  -4  10       89.55       86.77      7.48 o
   5  -4  10       41.87       36.65      7.27 o
  -5  -3  10        0.38        0.77      2.20 o
  -4  -3  10       57.37       51.99      6.03 o
  -3  -3  10       11.02       12.46      3.54 o
  -2  -3  10       85.09       64.59      6.14 o
  -1  -3  10      460.90      433.79     12.81 o
   0  -3  10       55.32       56.03      4.44 o
   1  -3  10      388.86      387.99     10.51 o
   2  -3  10       17.37       21.08      5.21 o
   3  -3  10       36.86       33.80     10.58 o
   4  -3  10       41.75       37.50      4.77 o
   5  -3  10        0.02        2.53      2.23 o
   6  -3  10        1.23        0.96      2.65 o
  -5  -2  10      112.46      132.28      6.69 o
  -4  -2  10        9.90        4.70      2.38 o
  -3  -2  10        0.10       -1.50      1.62 o
  -2  -2  10       70.23       55.68      4.47 o
  -1  -2  10      210.10      186.18      6.86 o
   0  -2  10        7.43       12.26      2.36 o
   1  -2  10        0.40        0.41      1.30 o
   2  -2  10       57.14       55.55      9.37 o
   3  -2  10        7.98        8.53      2.46 o
   4  -2  10       21.45       27.65      4.02 o
   5  -2  10       17.68       12.63      3.23 o
   6  -2  10       51.24       49.48      5.36 o
   7  -2  10       22.05       17.92      3.90 o
  -5  -1  10       17.49       12.91      2.51 o
  -4  -1  10       24.38       25.14      4.56 o
  -3  -1  10        1.11        0.92      1.42 o
  -2  -1  10       12.95       16.53      2.19 o
  -1  -1  10        3.61        1.47      1.34 o
   0  -1  10       10.85       12.21      1.92 o
   1  -1  10      232.52      234.72      9.46 o
   2  -1  10       43.17       38.62      3.52 o
   3  -1  10       76.84       87.60      6.36 o
   4  -1  10        0.95        0.32      1.58 o
   5  -1  10       16.31       22.02      3.46 o
   6  -1  10        0.08        2.93      2.11 o
   7  -1  10       16.04        8.46      4.90 o
  -5   0  10        4.60        3.89      2.00 o
  -4   0  10       20.09       20.88      2.64 o
  -3   0  10       14.11        8.24      1.64 o
  -2   0  10      227.78      202.21      6.15 o
  -1   0  10        3.76        0.98      1.60 o
   0   0  10       62.53       60.35      3.81 o
   1   0  10       14.46        9.67      1.72 o
   2   0  10       28.17       31.18      3.09 o
   3   0  10        1.06        1.92      1.25 o
   4   0  10       35.63       40.45      4.24 o
   5   0  10       14.90        8.59      2.56 o
   6   0  10        9.41       11.53      2.68 o
   7   0  10        1.00        3.32      2.23 o
  -5   1  10        0.33       -1.68      1.94 o
  -4   1  10       19.39       22.54      3.19 o
  -3   1  10        8.68       11.40      2.27 o
  -2   1  10       31.70       29.83      3.14 o
  -1   1  10      625.72      601.55     11.48 o
   0   1  10      316.25      306.26      7.54 o
   1   1  10      140.13      145.14      5.04 o
   2   1  10       61.61       64.80      3.81 o
   3   1  10       42.65       43.64      3.07 o
   4   1  10      136.90      156.70      9.79 o
   5   1  10       31.01       28.43      3.55 o
   6   1  10        0.38       -1.13      1.52 o
   7   1  10        0.31       -0.63      1.89 o
   8   1  10        6.86       10.43      2.90 o
  -5   2  10        5.60        1.60      2.54 o
  -4   2  10       43.78       43.24      4.56 o
  -3   2  10       75.84       74.03      4.83 o
  -2   2  10      212.70      198.71      5.70 o
  -1   2  10      130.18      139.28     12.08 o
   0   2  10      905.29      863.01     14.57 o
   1   2  10      564.54      538.09     10.49 o
   2   2  10       19.17       20.31      2.22 o
   3   2  10       68.57       74.20      4.61 o
   4   2  10      160.84      170.07      6.06 o
   5   2  10       14.12       13.97      2.79 o
   6   2  10       19.65       16.21      6.32 o
   7   2  10       23.86       17.10      4.74 o
   8   2  10       46.66       43.81      4.35 o
  -4   3  10        0.49        0.53      2.19 o
  -3   3  10        0.09        3.18      2.09 o
  -2   3  10       67.94       67.79      4.46 o
  -1   3  10       32.01       29.95      2.96 o
   0   3  10        3.95        2.99      1.41 o
   1   3  10       12.84       14.86      2.92 o
   2   3  10        1.29        1.91      1.20 o
   3   3  10        8.03        8.80      1.60 o
   4   3  10       17.14       16.58      2.40 o
   5   3  10      118.59      121.28      6.79 o
   6   3  10       19.54       18.70      3.63 o
   7   3  10        6.01        7.87      5.37 o
   8   3  10       17.07       16.14      3.13 o
  -4   4  10        0.07       -1.45      2.28 o
  -3   4  10        1.60        4.64      2.35 o
  -2   4  10       40.28       43.47      3.82 o
  -1   4  10       39.19       35.47      3.33 o
   0   4  10      127.36      128.60      5.84 o
   1   4  10      220.75      223.86      6.62 o
   2   4  10      375.35      394.01      7.17 o
   3   4  10       79.92       79.97      5.17 o
   4   4  10        0.15       -0.01      1.33 o
   5   4  10       16.62       16.33      3.01 o
   6   4  10        5.07        4.35      2.05 o
   7   4  10       10.70       17.48      4.11 o
   8   4  10       14.84       10.64      3.16 o
  -3   5  10        1.81        2.94      2.37 o
  -2   5  10       60.69       67.54      5.88 o
  -1   5  10       33.50       33.71      3.44 o
   0   5  10       24.31       20.04      2.33 o
   1   5  10        3.29        2.24      1.33 o
   2   5  10        4.05        2.59      1.41 o
   3   5  10       91.23       88.94      5.71 o
   4   5  10        0.01       -0.03      1.39 o
   5   5  10        4.23        7.58      2.46 o
   6   5  10        2.40        1.52      1.89 o
   7   5  10       15.43       12.48      2.90 o
   8   5  10       39.48       31.11      4.13 o
  -2   6  10        5.62        4.38      2.25 o
  -1   6  10       43.02       52.00      3.91 o
   0   6  10      124.58      122.41      5.47 o
   1   6  10      116.19      107.48      4.94 o
   2   6  10       15.15        8.59      2.36 o
   3   6  10      170.09      164.87      7.19 o
   4   6  10       13.60       12.57      3.10 o
   5   6  10       14.70       17.77      6.16 o
   6   6  10       24.50       27.52      4.24 o
   7   6  10        8.21        7.46      2.88 o
   8   6  10        1.10        1.07      2.34 o
  -1   7  10       63.05       60.94      5.30 o
   0   7  10       15.43       19.79      2.97 o
   1   7  10      114.23      110.80      7.15 o
   2   7  10       13.33       15.25      3.16 o
   3   7  10        3.28        5.24      2.22 o
   4   7  10       62.13       69.25      6.81 o
   5   7  10       78.36       75.23      9.00 o
   6   7  10      133.67      144.52      9.49 o
   7   7  10      220.35      219.80      9.94 o
   0   8  10       23.39       31.84      4.27 o
   1   8  10        7.30        5.11      4.74 o
   2   8  10        1.52        0.37      2.24 o
   3   8  10        6.86        3.59      4.12 o
   4   8  10        2.51        2.72      2.84 o
   5   8  10       24.30       16.44      3.87 o
   6   8  10       97.70       93.25      7.93 o
   2   9  10        7.32        1.62      3.41 o
   3   9  10       69.25       68.61      7.65 o
   4   9  10       37.19       34.49      5.69 o
   5   9  10       10.08        5.69      3.13 o
  -3  -6  11       97.91      102.99     13.58 o
  -2  -6  11        0.03       -1.22      4.11 o
  -1  -6  11       18.44       20.54      6.95 o
   0  -6  11       20.03       18.96      6.63 o
   1  -6  11        4.77        4.60      6.16 o
   2  -6  11        1.33        2.57      4.11 o
  -4  -5  11       25.79       27.10      6.00 o
  -3  -5  11        8.95       12.15      4.00 o
  -2  -5  11      139.83      139.01     10.27 o
  -1  -5  11        8.62        6.75      3.23 o
   0  -5  11       15.12       13.62      3.78 o
   1  -5  11       29.28       32.84     11.85 o
   2  -5  11        6.46        5.47      3.10 o
   3  -5  11      189.94      183.48     11.50 o
  -4  -4  11       58.96       50.35     11.69 o
  -3  -4  11        4.80        6.10      3.01 o
  -2  -4  11        0.10        1.35      2.56 o
  -1  -4  11       26.94       31.15      7.90 o
   0  -4  11       48.05       46.91      6.07 o
   1  -4  11      100.51      108.98     18.01 o
   2  -4  11        2.00        4.61      2.65 o
   3  -4  11      255.42      279.29     18.48 o
   4  -4  11      337.00      375.30     23.06 o
   5  -4  11      117.83      105.01      8.60 o
  -5  -3  11       43.86       42.07      4.97 o
  -4  -3  11        1.70       -0.79      2.68 o
  -3  -3  11       25.09       23.37      3.51 o
  -2  -3  11       47.66       40.96      5.36 o
  -1  -3  11       50.16       45.90      4.43 o
   0  -3  11       70.54       62.16      6.01 o
   1  -3  11       97.78       90.82     15.95 o
   2  -3  11        0.22        0.62      2.11 o
   3  -3  11        6.38        8.48      2.88 o
   4  -3  11       37.24       31.75      4.69 o
   5  -3  11        0.14        2.05      2.68 o
  -5  -2  11       50.88       56.28      5.58 o
  -4  -2  11       28.69       33.10      3.99 o
  -3  -2  11        0.28       -1.02      1.74 o
  -2  -2  11       35.66       33.80      4.80 o
  -1  -2  11       10.08        7.34      2.55 o
   0  -2  11      286.06      274.28      8.80 o
   1  -2  11      489.43      514.05     12.46 o
   2  -2  11      218.84      227.34     13.58 o
   3  -2  11       51.69       46.01      6.95 o
   4  -2  11       44.39       43.90     11.22 o
   5  -2  11        3.58        2.05      2.23 o
   6  -2  11        0.22       -0.32      2.23 o
  -5  -1  11       33.22       37.66      3.95 o
  -4  -1  11        0.32        0.52      1.77 o
  -3  -1  11       21.63       23.32      3.18 o
  -2  -1  11       23.76       26.10      3.51 o
  -1  -1  11      156.60      163.36      7.44 o
   0  -1  11        3.91        4.24      1.58 o
   1  -1  11      172.83      170.67      6.69 o
   2  -1  11      235.11      250.76     17.06 o
   3  -1  11        0.55        0.93      1.90 o
   4  -1  11       17.00       14.39      4.42 o
   5  -1  11       21.93       16.36      5.53 o
   6  -1  11        5.07        0.95      3.48 o
   7  -1  11        6.90        7.55      2.96 o
  -5   0  11       29.79       33.77      6.02 o
  -4   0  11      131.86      134.26      6.52 o
  -3   0  11       88.05       90.94      4.58 o
  -2   0  11       27.69       26.63      3.39 o
  -1   0  11        7.50        7.71      1.89 o
   0   0  11        0.09       -1.07      1.09 o
   1   0  11        0.99        1.42      1.26 o
   2   0  11        0.02       -1.11      1.30 o
   3   0  11        0.00        0.32      1.44 o
   4   0  11       23.54       23.32      3.55 o
   5   0  11      255.60      268.57     10.50 o
   6   0  11      104.66      109.93      7.48 o
   7   0  11       14.81       11.16      6.00 o
  -4   1  11       42.43       43.76      5.70 o
  -3   1  11       38.46       42.46      3.58 o
  -2   1  11       13.89        6.67      1.92 o
  -1   1  11        8.12        2.86      1.42 o
   0   1  11      796.61      758.82     13.92 o
   1   1  11      373.93      375.07     10.67 o
   2   1  11       36.21       33.73      2.98 o
   3   1  11        0.13        1.30      1.37 o
   4   1  11        4.35        2.91      2.21 o
   5   1  11        0.04       -0.35      1.89 o
   6   1  11       29.71       27.79      6.00 o
   7   1  11        2.00        0.57      2.11 o
  -4   2  11        0.59       -0.66      2.22 o
  -3   2  11        1.54        0.53      2.06 o
  -2   2  11        1.67        0.04      1.66 o
  -1   2  11       79.46       73.01      3.95 o
   0   2  11      253.11      239.76      7.03 o
   1   2  11       15.63       15.27      2.24 o
   2   2  11        1.46        2.15      1.35 o
   3   2  11       58.75       65.46      4.74 o
   4   2  11      130.84      135.06      9.42 o
   5   2  11       19.97       21.16      3.46 o
   6   2  11       33.71       28.53      8.69 o
   7   2  11        3.31        5.21      2.46 o
   8   2  11       11.62        4.70      2.56 o
  -4   3  11       53.03       59.15      7.69 o
  -3   3  11        1.62        1.23      2.17 o
  -2   3  11      178.05      177.49      6.91 o
  -1   3  11        7.99        9.41      2.30 o
   0   3  11       29.85       28.69      3.97 o
   1   3  11        7.31        4.33      2.17 o
   2   3  11      179.55      172.74      5.75 o
   3   3  11        1.52        1.04      1.41 o
   4   3  11        6.72        6.63      1.96 o
   5   3  11       56.85       56.73      7.11 o
   6   3  11        8.97        5.57      3.00 o
   7   3  11        0.03        1.90      2.11 o
   8   3  11       23.18       24.17      3.80 o
  -3   4  11       12.58       18.03      3.65 o
  -2   4  11        3.24        0.23      1.87 o
  -1   4  11       55.40       51.17      4.87 o
   0   4  11        2.62        2.48      1.63 o
   1   4  11       99.36       99.18      5.32 o
   2   4  11       92.64       91.54      5.01 o
   3   4  11       24.53       23.73      3.22 o
   4   4  11        2.67        0.41      1.49 o
   5   4  11       20.74       18.64      3.46 o
   6   4  11       45.55       41.23      4.69 o
   7   4  11       44.98       41.39     11.69 o
   8   4  11      186.59      196.43      8.58 o
  -3   5  11       24.71       30.59      4.12 o
  -2   5  11       60.05       61.88      5.75 o
  -1   5  11       11.49        6.74      2.86 o
   0   5  11        0.41        0.88      1.50 o
   1   5  11      166.11      168.48      9.35 o
   2   5  11        0.05       -0.11      1.57 o
   3   5  11      556.77      546.91     19.72 o
   4   5  11      433.93      452.70     26.70 o
   5   5  11        2.74        3.06      2.11 o
   6   5  11       14.48       11.26      3.10 o
   7   5  11       30.65       29.84      4.23 o
   8   5  11       14.76       16.58      3.46 o
  -2   6  11        0.05        0.31      2.32 o
  -1   6  11        8.14        3.89      2.05 o
   0   6  11        8.70       11.13      2.87 o
   1   6  11        3.47        1.65      1.99 o
   2   6  11       16.62       15.51      3.01 o
   3   6  11      309.65      325.62     10.27 o
   4   6  11       47.70       44.36      5.57 o
   5   6  11       11.19        6.12      2.79 o
   6   6  11        9.12        9.21      3.79 o
   7   6  11        5.47        4.42      2.79 o
  -1   7  11        1.35        3.91      2.52 o
   0   7  11        2.39        5.00      2.57 o
   1   7  11        8.20        7.31      2.78 o
   2   7  11        2.79        3.61      2.40 o
   3   7  11        7.43        4.97      2.54 o
   4   7  11        4.60        6.00      3.13 o
   5   7  11        1.46        2.21      2.68 o
   6   7  11        5.27        1.53      2.65 o
   7   7  11        5.25        0.14      2.79 o
   1   8  11      182.19      210.01     12.10 o
   2   8  11        0.16        2.15      2.59 o
   3   8  11       25.90       25.63      5.14 o
   4   8  11        0.40        3.86      3.95 o
   5   8  11        5.93        9.41      3.41 o
   6   8  11       22.05       19.05      7.11 o
  -2  -5  12       31.95       34.49      5.98 o
  -1  -5  12        8.36        5.05      4.74 o
   0  -5  12       18.00       16.11      6.32 o
   1  -5  12        5.84        4.28      3.55 o
   2  -5  12       59.84       49.55      6.59 o
  -3  -4  12        4.00        2.14      3.10 o
  -2  -4  12        0.19       -0.75      2.43 o
  -1  -4  12        0.00       -3.14      4.27 o
   0  -4  12       68.07       61.12      6.81 o
   1  -4  12       26.18       22.07      4.45 o
   2  -4  12        0.01        1.11      3.00 o
   3  -4  12        0.00       -1.24      2.56 o
   4  -4  12       29.03       38.39      5.80 o
  -4  -3  12        0.30       -0.77      3.24 o
  -3  -3  12       12.31       11.25      3.68 o
  -2  -3  12       88.24      100.01      8.48 o
  -1  -3  12       27.40       42.13     10.74 o
   0  -3  12        2.29        1.60      2.03 o
   1  -3  12      169.47      159.17     10.27 o
   2  -3  12       32.50       37.53      5.12 o
   3  -3  12      144.81      147.58      9.82 o
   4  -3  12        1.78       -0.47      2.46 o
   5  -3  12       40.15       32.98      5.25 o
  -4  -2  12       88.21      109.61      7.32 o
  -3  -2  12       75.37       71.42      8.53 o
  -2  -2  12        0.29        0.22      2.20 o
  -1  -2  12        1.87        1.00      2.11 o
   0  -2  12       56.06       50.99      4.60 o
   1  -2  12      360.99      348.87     12.83 o
   2  -2  12       25.87       30.87      4.58 o
   3  -2  12      116.62      113.02     14.85 o
   4  -2  12        0.24        2.36      2.34 o
   5  -2  12        0.34       -0.47      2.34 o
  -4  -1  12      181.17      226.80      8.66 o
  -3  -1  12        4.63        9.57      2.72 o
  -2  -1  12        0.14        0.24      2.33 o
  -1  -1  12        8.13       11.42      2.34 o
   0  -1  12        2.82        3.60      1.90 o
   1  -1  12       50.42       51.20      4.91 o
   2  -1  12        5.49        3.46      2.34 o
   3  -1  12      134.85      144.55     12.01 o
   4  -1  12       29.67       32.96      4.58 o
   5  -1  12       19.30       16.12      3.55 o
   6  -1  12        1.39        5.30      3.01 o
  -4   0  12       51.38       68.14      6.24 o
  -3   0  12       20.37       23.04      3.14 o
  -2   0  12       14.20       16.06      4.33 o
  -1   0  12       37.73       44.34      3.72 o
   0   0  12      142.77      139.51      6.49 o
   1   0  12        1.03        1.54      1.54 o
   2   0  12       29.16       38.25      4.85 o
   3   0  12        3.00        2.84      3.16 o
   4   0  12       29.72       36.48      4.80 o
   5   0  12       14.50       11.60      3.10 o
   6   0  12        1.16       -1.78      3.63 o
   7   0  12        1.42        1.16      2.79 o
  -4   1  12       91.63      129.05      8.29 o
  -3   1  12        0.14       -0.90      1.99 o
  -2   1  12       29.16       28.96      4.74 o
  -1   1  12        6.32        2.31      2.14 o
   0   1  12       59.78       58.13      4.11 o
   1   1  12      245.85      261.26      9.94 o
   2   1  12        4.89        3.95      1.94 o
   3   1  12       17.59       13.03      3.95 o
   4   1  12        3.49        0.11      2.05 o
   5   1  12       12.98        8.73      2.79 o
   6   1  12       15.20       10.89      3.01 o
   7   1  12       40.75       37.33      4.80 o
  -3   2  12        9.66       13.04      3.16 o
  -2   2  12       12.19        6.79      3.54 o
  -1   2  12       54.58       60.95      5.17 o
   0   2  12      226.38      212.81      6.86 o
   1   2  12      327.43      337.50      8.80 o
   2   2  12      663.60      683.86     24.47 o
   3   2  12      344.82      336.22      9.96 o
   4   2  12      108.35      107.34      7.82 o
   5   2  12       37.68       40.61      4.91 o
   6   2  12      123.04      121.17      8.27 o
   7   2  12        1.81        2.84      2.34 o
  -3   3  12       91.83      111.26      7.77 o
  -2   3  12       39.19       39.97      4.08 o
  -1   3  12       16.32       17.65      3.27 o
   0   3  12        9.70       14.25      2.46 o
   1   3  12       10.59       11.98      2.26 o
   2   3  12      138.02      137.81      8.36 o
   3   3  12      124.77      114.56      6.88 o
   4   3  12        6.63        7.48      2.65 o
   5   3  12       23.70       27.06      4.24 o
   6   3  12        0.11        3.32      3.16 o
   7   3  12       21.28       18.38      3.68 o
  -2   4  12        1.15        1.50      2.31 o
  -1   4  12        0.62       -1.86      1.86 o
   0   4  12       31.55       30.01      3.32 o
   1   4  12       13.64       15.50      2.53 o
   2   4  12       44.44       48.97      4.84 o
   3   4  12      105.06      118.02      6.91 o
   4   4  12      196.69      200.57     25.59 o
   5   4  12       23.74       28.29      4.35 o
   6   4  12        0.05       -0.50      2.11 o
   7   4  12       17.56       22.84      4.13 o
  -2   5  12       43.53       51.30      5.46 o
  -1   5  12        1.44        3.14      2.19 o
   0   5  12       54.32       60.34      5.52 o
   1   5  12       13.96       11.89      5.84 o
   2   5  12        1.50        0.52      1.99 o
   3   5  12       73.30       65.90      6.30 o
   4   5  12       75.27       77.14      8.69 o
   5   5  12      118.49      111.07     10.74 o
   6   5  12        1.61        1.73      2.34 o
   7   5  12        0.41       -0.16      2.46 o
  -1   6  12        1.14       -2.11      2.11 o
   0   6  12       23.38       20.14      5.37 o
   1   6  12       66.56       64.67      6.65 o
   2   6  12      103.49       92.13      6.74 o
   3   6  12       87.45       92.80      6.68 o
   4   6  12        8.29        8.78      3.33 o
   5   6  12       37.21       43.80      7.90 o
   6   6  12        0.16        0.55      2.43 o
   7   6  12        1.37        1.23      2.79 o
   0   7  12        8.12        7.31      3.51 o
   1   7  12       33.33       31.57     10.90 o
   2   7  12       35.26       35.89      4.69 o
   3   7  12       12.40       11.24      3.78 o
   4   7  12       23.59       13.02      6.48 o
   5   7  12       10.32       10.81      3.55 o
   6   7  12       29.79       37.46      5.44 o
   3   8  12       90.80      115.81     10.05 o
   4   8  12        2.55        2.06      3.10 o
  -2  -4  13       48.11       51.45      7.01 o
  -1  -4  13       16.40       12.32      5.69 o
   0  -4  13       22.52       18.32      6.63 o
   1  -4  13       37.25       46.45     15.16 o
   2  -4  13       22.76       18.09      5.84 o
   3  -4  13        5.36        3.09      3.63 o
  -3  -3  13       17.17       15.85      4.58 o
  -2  -3  13        6.28        2.78      3.33 o
  -1  -3  13       15.01        9.80      3.68 o
   0  -3  13       17.46       15.80      5.69 o
   1  -3  13       17.25       17.58      6.00 o
   2  -3  13        0.43        3.13      2.79 o
   3  -3  13      215.87      217.64     21.80 o
   4  -3  13        0.17       -1.82      3.16 o
  -3  -2  13       67.28       93.14     11.69 o
  -2  -2  13       13.64       15.81      4.23 o
  -1  -2  13        4.65        5.18      3.10 o
   0  -2  13       14.49        6.10      3.01 o
   1  -2  13        4.96        2.53      2.68 o
   2  -2  13      117.03      133.81      9.61 o
   3  -2  13       77.02       88.70     13.58 o
   4  -2  13       33.64       28.28      4.91 o
   5  -2  13       16.05        7.58      3.35 o
  -3  -1  13       51.63       52.87      6.93 o
  -2  -1  13       15.66       20.20      3.70 o
  -1  -1  13       10.88       11.09      2.84 o
   0  -1  13       52.94       57.00      5.93 o
   1  -1  13       78.24       90.49     11.37 o
   2  -1  13       57.42       70.23      6.91 o
   3  -1  13      193.30      218.26     10.39 o
   4  -1  13      119.25      127.79      9.16 o
   5  -1  13       13.41       13.58      3.57 o
  -3   0  13       92.09       91.30      7.17 o
  -2   0  13       45.50       57.01      7.85 o
  -1   0  13       18.61       17.43      4.83 o
   0   0  13       11.19        8.33      2.31 o
   1   0  13       10.62        8.48      3.21 o
   2   0  13       12.62       13.55      3.46 o
   3   0  13       16.13       14.44      3.55 o
   4   0  13        1.99        1.01      2.10 o
   5   0  13        2.66        1.11      2.23 o
   6   0  13        5.68        4.90      2.90 o
  -3   1  13        0.10        3.21      2.61 o
  -2   1  13       66.29       79.73      6.36 o
  -1   1  13       85.66      100.00      6.89 o
   0   1  13        0.28       -0.05      1.52 o
   1   1  13        0.65       -0.88      1.66 o
   2   1  13      192.87      186.32      7.65 o
   3   1  13      145.99      143.57      9.45 o
   4   1  13       23.83       26.26      5.37 o
   5   1  13        2.21        3.65      3.48 o
   6   1  13        0.12       -1.79      2.34 o
  -3   2  13        3.23       -0.22      2.48 o
  -2   2  13        0.74        3.00      2.45 o
  -1   2  13        5.85        2.83      2.41 o
   0   2  13        1.82        2.97      2.46 o
   1   2  13       62.99       61.57      5.28 o
   2   2  13      409.01      392.85     11.48 o
   3   2  13      122.85      149.71      7.88 o
   4   2  13        2.69        0.95      4.42 o
   5   2  13       15.82       13.09      3.46 o
   6   2  13       27.07       27.79      4.58 o
  -2   3  13       33.43       35.33      8.25 o
  -1   3  13        9.08        8.89      3.14 o
   0   3  13       69.51       74.87      6.03 o
   1   3  13        1.28        1.52      2.70 o
   2   3  13        3.20        1.58      1.95 o
   3   3  13        6.54       12.00      2.83 o
   4   3  13       26.51       25.14      4.35 o
   5   3  13        0.39        0.78      2.43 o
   6   3  13       18.36       17.66      4.00 o
  -2   4  13       41.87       56.21      5.90 o
  -1   4  13       10.95       18.37      3.65 o
   0   4  13       42.72       48.88     14.37 o
   1   4  13        0.47        2.20      2.24 o
   2   4  13        0.09        0.72      1.78 o
   3   4  13       12.85        9.10      2.77 o
   4   4  13      136.30      122.82      9.15 o
   5   4  13       52.43       37.93      5.25 o
   6   4  13       43.90       46.40      5.80 o
  -1   5  13       35.55       41.82      5.09 o
   0   5  13       89.20      102.75     19.43 o
   1   5  13       22.03       20.11      3.58 o
   2   5  13        0.28        1.47      2.31 o
   3   5  13       84.78       85.46     12.48 o
   4   5  13        9.69        7.26      3.10 o
   5   5  13      102.57       95.29     13.90 o
   6   5  13      116.75      117.93      8.82 o
   0   6  13        5.10        3.23      3.90 o
   1   6  13        5.60        3.27      3.55 o
   2   6  13        9.85       10.95      3.18 o
   3   6  13       59.46       51.07      6.59 o
   4   6  13        0.08       -2.56      2.56 o
   5   6  13      333.61      318.32     16.90 o
   6   6  13       71.94       73.92      7.48 o
   2   7  13        0.70       -1.07      2.83 o
   3   7  13       30.41       25.82      5.53 o
   4   7  13       10.61       19.89      4.58 o
  -1  -3  14        8.78        8.21      5.37 o
   0  -3  14       32.04       36.65      8.21 o
   1  -3  14       18.59       15.78      4.58 o
   2  -3  14       11.15       13.90      4.02 o
  -2  -2  14       47.42       53.39     10.11 o
  -1  -2  14       11.48        2.84      4.42 o
   0  -2  14       12.32        9.48      5.37 o
   1  -2  14        6.53        7.46      3.33 o
   2  -2  14       15.14       18.79      4.23 o
   3  -2  14      296.22      325.79     13.74 o
   4  -2  14       29.85       23.52      5.02 o
  -2  -1  14      154.85      225.26     19.27 o
  -1  -1  14       35.57       44.23      8.85 o
   0  -1  14        6.29       -2.84      3.16 o
   1  -1  14       10.38        6.13      3.23 o
   2  -1  14        5.76        1.58      2.90 o
   3  -1  14      102.33       93.81     10.43 o
   4  -1  14        0.23       -1.10      2.56 o
  -2   0  14      102.51      121.58     10.12 o
  -1   0  14       19.53       26.98      4.16 o
   0   0  14        0.03       -0.26      2.57 o
   1   0  14       15.57        9.10      3.23 o
   2   0  14       15.43       18.51      7.74 o
   3   0  14        6.64        9.27      3.33 o
   4   0  14        0.72       -0.16      2.68 o
   5   0  14       18.31        9.69      4.90 o
  -2   1  14       16.31       16.84      4.90 o
  -1   1  14        0.02       -1.65      2.41 o
   0   1  14       13.85       11.64      3.87 o
   1   1  14       49.71       45.59      8.74 o
   2   1  14      180.89      184.85      9.91 o
   3   1  14       55.77       57.71      6.59 o
   4   1  14       12.69        9.95      3.57 o
   5   1  14        0.04        0.82      2.84 o
  -1   2  14       34.81       45.19     14.00 o
   0   2  14        0.25        3.16      3.13 o
   1   2  14        4.78        4.02      2.46 o
   2   2  14       57.74       67.50     11.74 o
   3   2  14      279.04      297.24     12.49 o
   4   2  14      219.78      234.40     13.43 o
   5   2  14      101.48      104.26      8.49 o
   6   2  14       85.55       95.41     14.06 o
  -1   3  14       20.62       22.82      7.90 o
   0   3  14       59.30       54.94      6.91 o
   1   3  14       37.82       40.68      5.34 o
   2   3  14        5.49        4.51      2.40 o
   3   3  14        2.11        2.13      2.65 o
   4   3  14      237.22      276.62     14.53 o
   5   3  14      194.63      201.12     13.74 o
   6   3  14        0.87       -2.37      2.68 o
   0   4  14        0.77        0.16      4.42 o
   1   4  14        0.95        3.75      3.10 o
   2   4  14       20.15       22.18      4.90 o
   3   4  14        0.83        0.43      2.56 o
   4   4  14        0.09       -0.36      2.65 o
   5   4  14        6.48       11.69      6.95 o
   1   5  14        5.45        6.46      3.55 o
   2   5  14       14.75        9.31      5.62 o
   3   5  14        4.24        5.00      3.23 o
   4   5  14        5.42        3.42      3.01 o
   5   5  14      125.94      129.40     10.05 o
   2   6  14       44.78       48.94      6.69 o
   3   6  14       39.02       45.26      7.42 o
   4   6  14       33.15       26.99      5.12 o
   0  -1  15       16.89       24.64      7.27 o
   1  -1  15        0.07       -0.32      3.79 o
   2  -1  15       28.99       42.55      6.12 o
   3  -1  15       24.21       26.52      5.25 o
   0   0  15        1.22        2.96      3.26 o
   1   0  15        0.05       -2.21      4.11 o
   2   0  15        0.03        0.86      3.63 o
   3   0  15        4.76        5.67      3.33 o
   0   1  15       62.55       61.87     14.22 o
   1   1  15       73.56       85.40     15.64 o
   2   1  15        1.92       -0.15      2.79 o
   3   1  15        0.58       -1.74      2.65 o
   4   1  15        6.41        0.95      2.90 o
   0   2  15        4.60        7.93      5.21 o
   1   2  15       10.70       11.06      4.09 o
   2   2  15        2.16        3.15      2.54 o
   3   2  15       26.11       29.42      5.36 o
   4   2  15      293.55      319.99     13.62 o
   1   3  15       19.11       18.81      4.69 o
   2   3  15        0.79        0.63      2.44 o
   3   3  15        4.69        2.60      3.19 o
   4   3  15        6.91        6.44      3.46 o
   2   4  15       85.78       95.89     14.06 o
   3   4  15       10.64       11.46      4.13 o
   4   4  15        0.01        1.06      3.23 o
 
